# Supplementary material for: Role of route previewing strategies on climbing fluency and exploratory movements
Source: PLoS One. 2017 Apr 25;12(4):e0176306. doi: 10.1371/journal.pone.0176306 (PMC5404847; doi:10.1371/journal.pone.0176306)
Supplement: S1 File — (XLS) [file pone.0176306.s001.xls]

## Sheet: P1
Position X	Position Y	Fixation Duration (s)	Distance from climbing Hold (cm)
17	135.33	0.166473	2.63642
22	141.33	0.132965	8.14889
82.67	150.67	0.166382	12.7848
88.67	128.67	0.099915	5.70315
90.67	130.67	0.099578	3.30011
94	150	0.133148	1.97321
91	134	0.199737	4.37897
105	135	0.199646	11.8111
92	153	0.299499	3.8109
162	133	0.332733	6.89015
163	136	0.066528	6.94807
192	172	0.199737	46.0002
239	185	0.099793	3.31588
172	125.8	0.099762	7.17844
126	192.2	0.199494	51.0159
94	156.2	0.23288	5.0556
92	152.2	0.066589	3.5394
123	189.2	0.199646	46.8205
155	137.2	0.19989	14.7072
246.8	155.2	0.365845	2.85878
241.8	175.2	0.133178	7.08297
239.8	183.2	0.099915	1.40187
240.8	180.2	0.13327	2.01112
249.8	156.2	0.299347	0.481003
287.4	184	0.199768	25.6242
283.4	138	0.066742	38.1796
258.4	148	0.06659	11.7311
247.4	158	0.066498	3.14111
294.4	194.4	0.166381	13.1015
295.4	203.4	0.099762	6.05507
338	166.4	0.133117	4.22003
310	214.4	0.099854	12.5079
328	248	0.266449	6.64594
310	268	0.166443	3.85234
312	273	0.099853	2.48232
326	250	0.199768	6.06148
326	253	0.099731	4.52308
298	231	0.332764	25.4542
244	217	0.133392	3.75131
304	251	0.099579	21.6394
285	310.8	0.199615	10.0285
287	358.4	0.133118	2.69532
284	360.4	0.066407	0.925644
282	362.4	0.099792	3.7103
247	389.4	0.166381	26.8738
242	414.4	0.066529	1.4762
238	429.6	0.166381	14.3927
314	443.6	0.099823	25.0198
322	442.6	0.266236	22.362
240	415.6	0.133117	2.27599
240	415.6	0.133118	2.27599
234	449.6	0.133026	34.7438
235	445.6	0.13324	30.6208
332	538.6	0.066498	29.0796
291	568	0.099731	30.6314
323	619.4	0.199646	45.2837
322	634.4	0.066345	45.7592
284	544.8	0.432617	42.3019
335	559.2	0.133149	14.9562
304	1017	0.099762	45.5548
288	1055	0.099914	9.03195
346	1054	0.399262	67.0401
285	1024	0.232879	31.6413
242	1047	0.099884	37.8369
353	1012	0.166382	36.6928
294	789.2	0.099731	6.32302
294	789.2	0.099731	6.32302
294	791.2	0.066498	4.57196
294	791.2	0.06659	4.57196
234	849	0.06662	16.1056
230	952.4	0.332672	36.7517
282	1052	0.199615	4.30835
282	1052	0.066681	4.30835
287	1056	0.365998	8.08644
284	1050	0.233033	7.13676
224	1051	0.166382	55.1181
236	1049	0.166382	43.3936
348	1052	0.133118	69.0996
294	1025	0.233002	33.6099
291	1053	0.066651	12.207
345	1054	0.166381	66.0403
343	1044	0.099976	64.9801
296	1045	0.199493	19.7815
285	1052	0.233032	6.76405
330	1055	0.199768	51.0318
341	1054	0.166534	62.0408
333	1050	0.233002	54.2683
345	1052	0.099884	66.1027
284	1052	0.099853	5.88973
348	1053	0.399384	69.0625
286	1053	0.066651	7.32759
233	1047	0.066497	46.6697
234	1047	0.066498	45.6851
234	1048	0.299347	45.5193
352	1053	0.099884	73.0608
356	642.8	0.166351	57.4699
248	1047	0.099762	32.0002
247	1044	0.232879	33.8278
248	1044	0.166382	32.8844
248	1044	0.199646	32.8844
363	1050	0.099762	75.7033
290	1051	0.066528	11.7555
219.2	155.4	0.199768	30.4053
86	129.4	0.099975	8.08697
18	132.4	0.133118	1.70972
52	163.4	0.099884	44.3191
8	168.4	0.133148	36.4097
19	134.4	0.099976	0.686132
40	129.4	0.199829	21.3541
20	135.4	0.132965	1.9124
56	123.4	0.099853	38.328
17	136.4	0.166412	3.39738
36	147.4	0.166352	21.7531
82	129.4	0.099732	12.0476
94	136.4	0.099732	5.61953
89	173.2	0.099762	22.7756
92	131.2	0.133118	2.01245
136	146.2	0.166381	35.6886
162	130.2	0.199616	7.14941
168	131.2	0.166352	1.35043
146	156.2	0.066559	33.1012
178	177.6	0.066681	46.264
136	215.6	0.133117	75.9809
101	155.6	0.199768	6.99938
93	131.6	0.099854	1.26847
93	96.4	0.099854	34.3942
91	24	0.133148	3.74161
165	136.8	0.199646	5.95977
162	130.8	0.166595	7.00101
164	133.8	0.066529	5.0909
169	134.8	0.066589	2.55445
168	136.8	0.066528	4.62857
167	134.8	0.133087	3.14993
167	132.8	0.099732	1.92927
168	132.8	0.199676	1.01176
169	132.8	0.299377	0.570297
148	148.8	0.066498	26.6194
130	180.8	0.066498	45.4068
124	219.8	0.066497	74.168
93	150.8	0.199829	2.49843
93	148.8	0.099884	3.52892
225.6	177.8	0.166504	15.821
247.6	157.8	0.23288	2.85828
239.6	181.8	0.099884	1.26246
248.6	156.8	0.132995	1.44418
246.6	155.8	0.099884	3.00343
270.6	196.8	0.133087	31.6747
293.6	202.8	0.066651	7.94871
331	173.6	0.132995	8.75111
316	247.4	0.166382	15.892
326	253.4	0.099762	4.43251
310	276.4	0.332734	4.5571
330	254.4	0.133149	0.402726
311	276.4	0.066498	4.70786
288	315.6	0.099884	7.72069
284	357.6	0.066528	2.55629
284	356.6	0.2995	3.51602
265	244.6	0.099853	35.2706
239	245.6	0.099854	26.7131
298	177.2	0.233062	28.6787
309	235.2	0.099762	28.5947
325	269.2	0.066497	15.4272
277	354.8	0.199768	9.41648
280	355.8	0.133117	6.41831
280	359.8	0.233062	4.84599
282	356.8	0.099884	4.28974
255	370.8	0.133057	31.7308
280	398.6	0.166473	38.8886
302	456.2	0.232879	41.6326
246	446.2	0.29953	30.5766
226	459.2	0.399353	42.0527
311	448.2	0.532654	30.4132
311	495.2	0.066498	30.0093
258	545.6	0.132874	25.3871
284	350.4	0.133087	9.65063
282	389.8	0.099761	29.9213
278	342.8	0.066498	18.5235
282	388.8	0.099884	28.926
284	363.8	0.066498	3.87845
279	507.2	0.2995	5.48271
286	598.8	0.133117	7.57556
242	564.8	0.266113	1.31899
274	597.8	0.099762	8.89656
276	606.8	0.233001	5.27756
280	573.8	0.099823	30.1448
276	581.8	0.100006	22.5818
342	553.8	0.266266	23.6806
260	577.8	0.399353	23.4954
237	454.4	0.166382	38.9047
239	450.4	0.099792	34.7009
283	595.2	0.166535	9.10979
197	575.2	0.266204	45.1378
195	562.2	0.166321	45.8403
270	567.2	0.133057	29.3533
228	657.6	0.498993	75.0254
271	557.2	0.099884	31.0219
338	578.2	0.133117	20.6405
338	567.2	0.199768	16.5174
262	670.4	0.399231	49.9948
208	694.8	0.133148	57.8926
262	720.4	0.365997	14.8013
262	675.4	0.099854	49.3928
311	802.2	0.199707	16.1247
294	783.2	0.233002	12.0505
305	792.2	0.199737	8.85682
303	787.2	0.166351	10.0741
306	771.4	0.066467	25.3795
306	776.4	0.133148	20.8188
219	756.4	0.166382	41.604
235	803.8	0.066711	37.1331
222	716.8	0.266266	34.0172
230	587.2	0.133118	25.3464
241	560.2	0.133026	4.0719
245	992	0.066406	21.1004
286	1050	0.366211	8.66373
324	972	0.199768	15.2272
345	1055	0.099884	66.0318
345	1054	0.133148	66.0403
298	793	0.099854	2.42372
298	906.4	0.199737	5.47486
282	1052	0.565735	4.30835
357	1051	0.232971	74.8804
340	1052	0.233002	61.1085
338	973.6	0.132934	5.059
258	968.6	0.099884	7.12308
276	1051	0.133148	5.03022
278	1050	0.199585	5.1529
278	1050	0.299378	5.1529
215	1050	0.133148	64.1682
200	1051	0.199615	79.0726

## Sheet: P2
Position X	Position Y	Fixation Duration (s)	Distance from climbing Hold (cm)
29	121.5	0.133178	15.7346
25	126.5	0.199768	9.33169
29	129.5	0.199616	10.7734
77	141.5	0.199646	20.0706
92	127.5	0.266144	3.82571
97	144.5	0.199524	7.02887
170	117.5	0.099701	14.7948
183	148.5	0.166382	21.5478
134	190.5	0.133148	54.9513
193	179.5	0.099915	47.8705
221	176.5	0.06662	20.6011
243	146.5	0.166352	11.3741
239	166.5	0.132965	15.0914
291	208.5	0.099731	10.371
261	174.5	0.099884	21.6277
246	181.5	0.199616	5.25469
244	180.5	0.166381	3.63436
242	178.5	0.199616	3.90226
326	232.5	0.199615	22.1467
306	247.5	0.06662	24.6422
303	197.5	0.099731	8.46385
303	200.5	0.099792	5.59495
263	174.5	0.16626	23.0352
281	97	0.199707	16.8646
289	78	0.133117	4.29594
240	9.5	0.066498	19.1314
263	9.5	0.133148	6.93005
292	68.5	0.133087	14.0612
308	102.5	0.166352	27.5717
313	165	0.099671	26.7293
297	184	0.099731	22.086
301	195	0.066498	10.7222
321	222	0.166413	25.7931
329	233.5	0.099884	20.7583
263	185.5	0.066437	22.4486
249	182.5	0.099732	8.21143
253	160	0.166382	5.432
243	171	0.166382	11.4262
254	154	0.133088	4.73641
246	174	0.332733	9.72257
320	219	0.099701	23.1862
310	235.5	0.266235	27.6518
288	267.5	0.166382	22.2308
288	283.5	0.133148	24.7204
312	255.5	0.166382	16.4944
305	256.5	0.066497	16.0808
325	245.5	0.199768	10.2289
327	248.5	0.332733	6.62714
306	208.5	0.166351	5.72673
300	235.5	0.099701	29.7943
307	248.5	0.099762	23.5147
311	253.5	0.232879	18.3863
310	252.5	0.06662	19.3482
282	287.5	0.36612	31.9051
313	258.5	0.099792	13.7251
311	258.5	0.066467	13.4009
325	241.5	0.066467	13.7964
326	245.5	0.432617	9.74251
305	251.5	0.199585	20.9061
315	251.5	0.09967	15.5951
289	273.5	0.099853	20.8671
283	301.5	0.166351	18.8707
280	311.5	0.099731	9.0418
305	338.5	0.133149	29.3805
309	356.5	0.066529	24.4129
272	331.5	0.266143	14.9223
300	362.5	0.332764	15.3612
292	385.5	0.133117	26.4724
260	397.5	0.099884	25.5238
248	376.5	0.166412	39.7689
249	376.5	0.066589	39.4511
223	411.5	0.066467	19.7476
289	377.5	0.199616	17.9738
275	333	0.632233	14.4215
290	356	0.099823	6.53634
310	372	0.132996	27.8681
234	355	0.133118	51.0879
237	355	0.133148	48.1033
273	329	0.232849	12.4221
292	358	0.166412	7.43661
251	369	0.066498	35.014
237	390	0.133148	26.3828
221	402	0.066558	25.3765
272	417	0.199646	29.7602
319	416	0.066498	5.85528
240	461	0.166352	45.2038
271	485	0.132996	20.662
220	431	0.133148	26.9264
222	451	0.099854	40.5693
255	476	0.166381	37.7991
264	496	0.099731	19.0652
279	513	0.199554	10.8462
284	530	0.06662	27.5298
290	531	0.133148	29.5793
253	558	0.166352	13.721
247	563	0.099975	6.33429
255	581	0.099945	21.9505
274	643	0.199555	39.5851
318	667	0.332733	13.6568
289	711	0.099884	39.0823
288	718	0.06665	38.0449
296	709	0.099884	33.7666
262	713	0.133118	21.0312
231	733	0.332763	21.574
322	694	0.332917	18.5378
327	709	0.166382	33.9772
273	727	0.166382	21.012
320	675	0.133149	9.55489
323	696	0.166504	20.7503
290	666	0.232879	24.8674
319	704	0.132995	26.2793
307	667	0.099731	12.6272
315	670	0.066528	9.63471
317	676	0.23291	6.4147
314	694	0.266144	15.3612
282	714	0.099762	34.4116
268	709	0.099762	27.5336
235	722	0.166412	20.0837
239	741	0.399261	16.3789
273	759	0.266175	34.0495
272	759	0.066559	33.4582
304	726	0.266113	47.6742
258	765	0.2995	33.6625
263	774	0.099884	39.5958
251	790	0.166382	45.8574
244	763	0.099945	32.3637
240	763	0.066619	33.6411
230	754	0.066651	31.6483
267	743	0.166382	18.3007
248	744	0.099854	13.0329
247	752	0.066589	20.9619
298	780.5	0.166382	14.5382
303	725	0.23288	46.8523
282	748	0.199676	33.6287
262	764	0.233032	33.5769
244	760.5	0.06662	29.9595
267	722.5	0.166382	17.1837
301	761	0.199829	34.2549
299	764	0.166382	31.0633
307	799	0.066497	11.1656
285	803	0.099762	14.0981
304	786	0.399231	11.6361
222	255.5	0.2995	41.1012
143	151	0.099732	31.9334
192	139	0.099701	24.1148
186	138	0.099732	18.089
224	145	0.133117	27.7727
248	131	0.299499	24.813
248	138	0.099853	17.8333
180	116	0.266265	19.7079
174	114	0.332672	18.9629
167	148	0.066498	15.8582
231	162	0.099884	19.6215
235	172	0.199616	11.7402
235	172	0.099762	11.7402
250	152	0.133087	3.78199
242	170	0.166382	12.2706
241	172	0.133117	10.2132
249	160	0.232849	4.28159
251	156	0.132995	1.41711
241	174	0.199646	8.2137
181	138	0.066498	13.4426
235	69.5	0.133118	55.7332
238	12.5	0.06662	20.5303
196	9.5	0.233032	18.1413
121	7.5	0.099731	31.355
76	8.5	0.166381	20.4448
54	1.5	0.099823	25.0617
99	1.5	0.166412	20.1494
246.5	4.5	0.133117	15.6793
286.5	13.5	0.133148	28.1127
315.5	36.5	0.266266	13.8277
306.5	166	0.06662	32.9691
323.5	225.5	0.233002	29.5213
303.5	240.5	0.199646	30.1559
289.5	269.5	0.199616	20.4368
276.5	289.5	0.166382	31.3089
279.5	311.5	0.099884	9.16018
299.5	336	0.299499	23.5555
290.5	372	0.099884	13.2547
295.5	373	0.099762	16.8002
243.5	376	0.066651	39.872
243.5	366	0.066497	41.7724
270.5	322	0.266175	11.5251
282.5	335	0.099792	14.6732
281.5	332	0.099762	11.6681
280.5	332	0.332764	11.7454
305.5	351	0.199737	22.5396
263.5	385	0.099884	32.8596
263.5	405.5	0.06665	23.627
274.5	419.5	0.133087	32.4438
238.5	373.5	0.133118	42.5195
294.5	387.5	0.133148	29.1338
302.5	419.5	0.099853	20.53
316.5	414.5	0.199646	8.69753
318.5	413.5	0.06662	8.13054
277.5	415.5	0.199615	35.2399
274.5	453.5	0.166352	49.5642
266.5	454.5	0.099762	45.619
241.5	450.5	0.199615	34.6556
214.5	429.5	0.133057	30.9349
262.5	462.5	0.133027	44.5033
267.5	473.5	0.099762	32.4253
283.5	502.5	0.066498	1.59602
285.5	506.5	0.133148	5.34118
277.5	576	0.332764	28.0955
304.5	598	0.199646	24.7862
316	613.5	0.366211	36.8256
323	630.5	0.066467	49.785
316	638.5	0.199677	40.6594
284	634.5	0.066498	30.7654
290	633.5	0.199768	31.067
310	666.5	0.099884	12.4483
305	676.5	0.066498	6.70755
238	628.5	0.199616	49.0303
224	625.5	0.266144	60.4139
236	622.5	0.099762	48.1562
260	635.5	0.099701	37.5976
230	622.5	0.232879	53.7425
238	629.5	0.099701	49.5387
273	606.5	0.133117	7.86427
276	608.5	0.066498	6.3609
241	598.5	0.099792	34.234
247	621.5	0.099732	37.7663
236	630.5	0.199615	51.7682
208	697	0.133118	56.5125
235	656	0.099732	69.0981
243.5	725.5	0.133118	11.0089
239.5	743.5	0.06659	17.5304
250.5	696.5	0.099884	35.3422
228.5	676.5	0.199768	60.2839
230.5	673.5	0.099884	62.3113
230.5	673.5	0.565613	62.3113
238.5	695.5	0.266235	38.9049
252.5	693.5	0.133148	38.2834
228.5	679.5	0.099854	57.5452
226.5	680.5	0.133117	57.5156
279.5	695.5	0.06662	35.853
278.5	747.5	0.23291	30.3472
304.5	753.5	0.166382	42.2176
306.5	754.5	0.06665	41.6658
248.5	717.5	0.166382	14.8436
241.5	691.5	0.06662	41.7687
238.5	685.5	0.133117	48.3659
252.5	727.5	0.133026	4.28352
249.5	739.5	0.099732	8.29377
245.5	704.5	0.299499	28.1769
239.5	677.5	0.099854	55.8275
240.5	329	0.166382	42.3009
275.5	358.5	0.133118	9.46315
282.5	396.5	0.06665	36.5612
303.5	400.5	0.166382	27.7736
267.5	440.5	0.266144	35.2767
271.5	440.5	0.133087	38.2407
314.5	374.5	0.166382	33.0074
243.5	377.5	0.266266	38.3728
307.5	414.5	0.099731	16.5509
317.5	436	0.133148	16.6775
266.5	433	0.099853	29.6903
263.5	439	0.099884	31.4142
289.5	463	0.199585	40.2727
295.5	482	0.299805	24.6401
260.5	509	0.066619	22.3555
269.5	509	0.066651	13.9814
286.5	534	0.565735	31.7839
291.5	575.5	0.133148	30.5177
239.5	582.5	0.133118	18.2792
234.5	589.5	0.099884	26.0064
286.5	616.5	0.099854	13.9455
280.5	631.5	0.266236	27.5584
321.5	670	0.133117	13.5488
301.5	663	0.099762	18.6475
314.5	663	0.099731	16.2085
286.5	686	0.166352	25.7719
274.5	708.5	0.099885	32.0058
314	709.5	0.099854	30.7382
324	732.5	0.166382	55.1072
290	729.5	0.166381	37.5298
312	758.5	0.166382	39.5926
306	779.5	0.133149	18.1081
277	794	0.166351	19.6113
296	785	0.066498	9.98673
248	449	0.299377	33.6402
239	627.5	0.166352	47.6653
237	665.5	0.06662	68.0806
234	696.5	0.199615	39.8577
234	708.5	0.133148	29.763
244	316	0.099884	38.1523
83	128.5	0.099762	11.2028
60	126.5	0.099884	34.2369
93	118.5	0.199616	12.3187
122	139.5	0.099732	29.0879
134	175.5	0.199646	45.4998
91	119.5	0.166382	11.6645
95	107.5	0.066528	23.3034
94	122.5	0.199616	8.28062
125	161.5	0.199738	31.2565
169	109.5	0.233032	22.7505
127	170.5	0.166382	36.9171
98	116.5	0.132996	14.8388
95	120.5	0.099853	10.3322
92	100.5	0.199646	30.3445
111	12.5	0.266113	20.1844
122	130	0.166382	28.0426
131	165	0.133118	38.0921
128	165	0.066497	35.3076
169	105	0.166382	27.2504
108	108	0.099884	26.7553
96	124	0.665497	7.07841
101	105	0.099732	26.7223

## Sheet: P3
Position X	Position Y	Fixation Duration (s)	Distance from climbing Hold (cm)
226.5	210.5	0.199615	16.6031
180.5	144.5	0.232849	16.9057
168.5	132.5	0.066437	0.429471
151.5	182	0.233002	52.6883
119.5	146	0.133118	24.6517
111.5	143	0.099884	18.1054
161.5	132	0.332764	7.35346
190.5	159.5	0.133117	34.804
213.5	168.5	0.133117	30.544
232.5	172.5	0.166382	12.7707
229.5	168.5	0.099884	17.7635
241.5	159.5	0.066651	8.92417
282.5	179.5	0.099762	32.0868
304.5	188.5	0.066497	17.5759
315.5	164.5	0.133026	24.4045
327.5	210.5	0.133179	26.9351
335	238	0.366059	16.8655
316	247	0.133087	16.0676
313	254	0.099731	17.3585
312	254	0.133026	17.9821
289	291	0.099853	28.276
285	297	0.166412	23.5432
282	320	0.23288	0.352017
283	339.5	0.365936	19.1924
259	359.67	0.099853	25.8436
251	381.67	0.066498	35.282
284	497.33	0.066651	5.6248
304	496.33	0.099762	22.954
315	497.33	0.166351	26.161
238	557.33	0.066437	7.47809
303	567.33	0.133149	18.616
291	575.33	0.099885	30.4994
282	549.33	0.399109	42.8156
286	554.33	0.066589	37.3327
301	571.33	0.06665	21.2955
300	575.33	0.066437	23.5869
312	573.33	0.332764	12.1994
302	624.67	0.132995	29.9107
291	632.67	0.166413	30.6089
258	635.67	0.099853	38.8598
256	630.67	0.133117	36.2153
264	662.67	0.099701	49.9731
292	690	0.132813	22.2465
302	684	0.232849	10.5882
299	707	0.099731	30.6773
319	706	0.166504	28.197
298	707	0.366028	31.0908
313	745	0.332672	52.5958
282	765.33	0.133117	33.0346
322	753.33	0.132812	48.7816
268	267	0.099914	42.0817
249	228	0.099884	12.2187
250	113.33	0.133118	42.433
261	16.67	0.332733	3.2553
310	56.67	0.199677	19.4441
326	46.67	0.099762	1.11824
333	102.67	0.166382	9.56943
242	92.67	0.2995	48.3731
252	131.67	0.166382	24.21
322	144.67	0.133118	30.9772
337	148.67	0.233033	21.893
287	168.67	0.166321	39.5621
296	180.67	0.166381	25.5448
304	181.67	0.133118	24.2396
255	192.67	0.099884	17.6411
248	205.67	0.166382	15.1068
266	209.67	0.066498	26.8594
300	228.67	0.133026	22.9692
315	229.67	0.099762	27.7438
308	248.67	0.299469	23.0342
350	412.67	0.099762	28.0316
326	404.67	0.166381	15.8741
323	396.67	0.166382	23.5911
254	386.67	0.232788	31.455
256	451.33	0.132995	38.0443
177	190.67	0.066498	58.9859
112	151.67	0.232879	16.5665
86	132.67	0.166626	8.1892
46	127.67	0.199615	27.5842
90	130.67	0.232849	3.96979
98	142.67	0.199707	9.05329
103	120.67	0.099884	13.5571
160	132.67	0.133118	8.85917
166	142.67	0.06662	10.8025
132	160.67	0.099854	37.7319
110	165.67	0.06662	20.4225
206	148.67	0.06665	40.6177
204	142.67	0.099884	36.6627
234	171.67	0.100007	12.5407
229	170.67	0.132904	16.5011
242	148.67	0.099884	10.3967
240	166.67	0.166351	14.5336
245	178.67	0.133056	5.49844
253	164.67	0.099731	9.5345
270	204.67	0.166352	31.0099
290	198.67	0.099854	13.0598
328	238	0.232879	16.3843
340	175.33	0.166352	4.94516
320	233.33	0.06662	23.3111
316	256.33	0.199616	14.5123
330	250.33	0.931671	3.90027
327	259.33	0.099548	6.11923
318	273.33	0.499268	8.33142
307	275.33	0.099884	4.46975
296	301.33	0.133148	23.6646
295	307.33	0.06604	18.4585
269	308.33	0.199829	17.628
314	260.33	0.266144	12.2586
322	259.33	0.299499	9.7988
340	231.33	0.16629	24.8326
330	238.33	0.066467	15.8879
331	250.33	0.199646	3.93673
338	241.33	0.532379	14.9802
342	265.33	0.232819	16.0973
326	261.33	0.09964	8.34408
313	268.33	0.133118	4.75402
314	271.33	0.399383	4.23015
292	314.33	0.16629	11.7482
289	353.33	0.06665	7.87206
307	363.33	0.133149	22.4055
261	370	0.133118	25.8482
274	381	0.133148	23.621
222	516.67	0.166412	18.6895
200	504.67	0.133087	15.2298
236	395.33	0.133148	21.4568
272	379.33	0.099884	23.1951
278	375.33	0.099731	16.7746
284	331.33	0.099731	11.189
300	293.33	0.06662	23.6132
318	271.33	0.365967	8.21471
310	260.33	0.199677	11.5189
330	213.33	0.066498	29.989
347	181.33	0.06665	13.402
332	233.33	0.066498	20.9484
308	255.33	0.166381	16.6152
296	293.33	0.133087	25.5342
292	297.33	0.099914	25.1261
292	329.33	0.166381	13.5187
272	352.33	0.066619	14.9646
252	378.67	0.598999	37.7704
310	397.67	0.166442	26.0724
312	394.67	0.166351	27.8613
287	438.67	0.199616	40.4479
330	448.67	0.332855	29.2548
317	492	0.199615	25.8827
324	502	0.23288	16.644
311	520	0.099854	33.9269
294	523	0.23288	23.7592
323	508	0.199615	18.4579
319	505	0.199616	21.7732
320	504	0.16629	20.6858
290	520.33	0.365936	19.5362
303	687	0.099853	11.5875
306	684	0.166351	7.34517
311	678	0.199616	0.92363
271	662	0.066559	43.6659
262	700	0.166382	33.1614
275	758.67	0.199646	35.0337
304	726.67	0.099884	48.3365
298	748.67	0.099884	46.321

## Sheet: P4
Position X	Position Y	Fixation Duration (s)	Distance from climbing Hold (cm)
21	131	0.09964	3.32472
26	48	0.066498	29.3251
17	18	0.099762	13.2278
18	133	0.199737	1.30377
20	132	0.233002	1.94667
20	132	0.399231	1.94667
17	132	0.099762	2.70431
29	146	0.199707	15.7821
29	153	0.16626	21.6795
37	153	0.099762	26.3174
11	136	0.133118	8.4027
89	38	0.166351	17.7758
94	27	0.299499	6.60048
92	26	0.432617	5.45076
44	21	0.366088	4.47993
94	23	0.299499	2.85379
94	23	0.332855	2.85379
33	106	0.099884	31.015
24	129	0.133148	6.81232
24	129	0.099701	6.81232
75	142	0.066467	22.0379
76	149	0.133118	19.5784
90	151	0.133027	5.44794
90	151	0.199615	5.44794
92	139	0.23288	8.45182
77	23	0.06662	15.689
93	23	0.366119	2.47873
93	23	0.133118	2.47873
141	14	0.166321	38.1883
148	31	0.066468	34.4819
168	21	0.099701	12.1325
175	18	0.099731	4.517
109	108	0.099854	27.293
92	131	0.266205	1.98045
145	148	0.066619	28.5805
165	134	0.066651	4.22834
165	136	0.232971	5.37391
165	136	0.099884	5.37391
169	134	0.332764	1.75648
167	135	0.299499	3.31392
167	135	0.199646	3.31392
195	54	0.166382	41.0308
178	18	0.199616	2.15439
169	12	0.198853	10.9496
180	21	0.133087	4.91428
183	16	0.166382	3.87648
179	20	0.099854	3.83821
206	33	0.066467	31.7114
169	132	0.166382	0.291957
166	132	0.133118	2.86015
167	133	0.099731	1.99551
194	139	0.066651	26.0408
234	145	0.066528	18.9542
247	162	0.133087	6.7602
247	157	0.332672	2.88294
246	174	0.199799	9.72257
240	183	0.266266	1.11903
240	184	0.266266	1.95704
240	184	0.099793	1.95704
254	107	0.066467	43.0456
251	5	0.133117	12.2037
260	16	0.232879	2.05524
265	18	0.266297	7.37016
286	45	0.06665	37.4299
285	82	0.099854	4.25585
291	82	0.233002	1.7776
291	82	0.099854	1.7776
291	82	0.199829	1.7776
303	90	0.06665	15.7681
307	99	0.166382	24.3816
329	114	0.199646	7.59394
336	116	0.099762	4.32835
336	116	0.099854	4.32835
335	112	0.06659	1.27166
336	112	0.06665	0.39598
336	116	0.099884	4.32835
336	112	0.199615	0.39598
338	138	0.13324	26.3817
326	155	0.066467	20.3036
300	147	0.099762	45.6529
276	135	0.066406	33.583
238	130	0.132995	28.2536
249	156	0.365936	0.648758
249	155	0.066651	0.971138
192	143	0.099884	25.5249
174	114	0.099884	18.9629
171	132	0.166382	2.16527
236	181	0.266113	4.94428
238	191	0.099732	9.2222
239	189	0.232758	7.02184
249	158	0.332764	2.31872
243	18	0.099823	15.7632
240	172	0.066498	10.2419
241	187	0.166412	4.79333
241	187	0.099884	4.79333
274	203	0.099884	27.129
296	206	0.099915	4.99979
243	223	0.133148	4.61443
315	210	0.166412	14.6466
341	170	0.332855	1.88908
341	170	0.066468	1.88908
263	163	0.066529	15.2275
247	159	0.133117	4.15535
243	179	0.2995	3.89605
243	179	0.366058	3.89605
248	158	0.13324	2.75369
249	155	0.266357	0.971138
249	151	0.365997	4.79917
250	154	0.166382	1.80527
316	172	0.099792	23.2181
336	171	0.199646	3.21313
342	127	0.06662	16.3726
335	115	0.099853	3.54266
341	62	0.199768	22.2922
328	50	0.199768	4.89597
336	17	0.099884	30.2691
347	63	0.199401	27.3388
354	74	0.166382	39.9489
336	105	0.199737	6.68174
347	90	0.232666	24.2057
349	83	0.399475	31.3924
352	85	0.465881	30.9902
352	83	0.099884	32.7277
335	111	0.133087	1.40452
337	114	0.06665	2.4465
333	110	0.299499	3.6399
342	156	0.099884	14.7306
340	167	0.133118	3.55462
329	191	0.066498	22.9224
302	216	0.099732	10.3271
306	227	0.099762	21.8592
308	228	0.066498	23.354
298	210	0.16626	5.22033
312	234	0.099793	27.3054
326	252	0.099975	4.88733
310	267	0.133118	4.85128
312	267	0.066528	5.32246
317	253	0.266388	13.4122
323	254	0.133118	7.36025
326	250	0.166351	6.06148
360	174	0.099884	21.1327
348	191	0.066619	22.363
359	260	0.099823	29.2214
355	298	0.066498	50.2443
341	372	0.132995	51.503
331	488	0.099884	17.4509
323	501	0.066528	17.7029
367	327	0.166443	79.4575
358	221	0.06662	43.2122
359	139	0.266266	35.5664
346	170	0.099884	6.8485
326	227	0.332763	27.5605
314	265	0.13324	8.03188
303	211	0.066467	5.64684
298	191	0.066559	15.0232
290	143	0.099884	42.3645
300	129	0.099945	40.1582
320	116	0.06665	16.7958
328	138	0.166413	27.5789
339	166	0.133118	4.45867
338	169	0.099792	1.86541
252	156	0.23288	2.4087
274	268	0.299255	36.0077
277	314	0.166352	8.01487
278	343	0.266265	18.3378
277	348	0.06662	14.3464
300	368	0.133118	17.1337
282	351	0.099884	9.45108
276	360	0.066498	8.84128
252	358	0.099701	32.903
240	371.33	0.232849	44.5802
305	397.33	0.332734	29.1617
282	359.33	0.132995	2.92242
309	385.33	0.233002	34.9936
242	389.33	0.499085	26.5241
255	432.33	0.166382	20.8269
269	445.33	0.16629	39.7974
303	387.33	0.166382	32.8011
315	409.33	0.133179	13.5552
283	344.33	0.266266	15.7916
237	317.33	0.099701	45.0055
250	406.33	0.166382	12.2703
262	463.33	0.133118	43.9819
216	462	0.266113	37.6466
287	454	0.099853	48.8166
272	463	0.066498	40.7714
247	396	0.099701	20.4103
246	400	0.166382	16.2875
246	396	0.19986	20.2016
278	356	0.199615	7.93185
258	368	0.099762	28.0041
236	398	0.066498	18.9191
212	427	0.199615	32.2497
181	407	0.099762	61.8982
205	440	0.332764	44.402
239	497	0.233032	24.7729
238	509	0.133149	25.4315
234	507	0.166412	20.9792
237	505	0.066498	23.2676
270	482	0.132995	23.7492
296	464	0.166564	41.0461
298	484	0.133118	24.5593
308	498	0.199646	26.4889
268	469	0.332764	36.3173
246	493	0.066497	32.3183
234	508	0.23285	21.3519
214	462	0.266236	37.6129
231	410	0.199646	12.6919
240	400	0.2995	16.0133
301	418	0.166351	22.1317
308	409	0.099854	18.7694
311	410	0.366058	15.801
238	406	0.099915	10.735
274	360	0.2995	10.8413
236	402	0.066498	15.2023
295	396	0.133118	37.0606
266	432	0.166442	28.7094
275	462	0.2995	41.1337
240	379	0.133148	36.9221
308	425	0.099884	15.7459
307	464	0.099884	45.9986
273	483	0.099854	21.4825
222	453	0.099884	42.3138
260	503	0.166321	21.9094
232	514	0.199646	22.7603
204	457	0.099823	43.8536
206	460	0.299408	40.4847
270	462	0.133148	42.2614
249	372	0.199646	37.7924
250	490	0.132996	34.2843
250	510	0.266143	32.763
258	499	0.09964	24.1669
291	465	0.099762	38.6358
309	486	0.099914	31.7499
302	502	0.099915	20.1028
299	506	0.133393	17.4399
255	524	0.133117	34.4088
258	532	0.199615	36.5677
282	587.33	0.066651	16.6851
253	576.33	0.166382	17.1616
292	599.33	1.06491	12.4492
280	631.33	0.133087	27.3918
254	638.67	0.332763	43.6457
230	670.67	0.099762	65.1374
263	703	0.133057	30.6251
274	706	0.099884	33.5459
296	622	0.199616	23.8396
273	571	0.199372	32.9027
272	568	0.166381	31.4289
298	664.33	0.099823	19.6949
293	683.33	0.133118	18.8032
286	699.33	0.365997	32.5059
252	691.33	0.13324	40.4569
310	717.67	0.166351	38.8074
322	729.67	0.166382	51.9078
287	759.67	0.166595	36.5782
288	782	0.399414	15.5547
242	770	0.133149	39.6434
280	786	0.233002	18.8571
262	824	0.199738	21.4871
242	850	0.166596	11.9004
245	841	0.099884	2.56309
276	817	0.23291	30.1527
276	815	0.066407	28.7239
229	784	0.166382	57.2774
243	840	0.166382	3.78704
282	794	0.299499	14.6195
297	799	0.066528	4.05163
298	794	0.099762	1.71334
316	830	0.365997	33.3457
247	839	0.665527	0.337486
295	829	0.166382	34.0676
266	840	0.099884	19.3565
248	854	0.166473	15.0066
235	848	0.266235	14.7025
238	854	0.06662	17.278
245	811	0.099762	28.1022
246	851	0.865143	11.9658
214	645.33	0.199738	78.2739
178	583.33	0.233001	65.6236
241	656.33	0.066528	65.5727
252	808.33	0.332641	31.1823
262	852.67	0.166382	20.5071
246	759.67	0.299591	28.6432
282	812.67	0.099884	22.9368
276	836.67	0.199615	29.43
68	62.67	0.133118	48.708
12	8.67	0.099731	15.3782
38	124.67	0.099915	20.9662
9	72.67	0.332734	50.8364
16	132.67	0.399079	3.26079
8	46.67	0.232879	24.8894
24	14.67	0.266113	17.2928
17	61.67	0.133087	41.5818
27	136.67	0.199555	8.44491
24	134.67	0.232879	5.00381
18	132.67	0.399414	1.51114
36	49.67	0.365997	27.8675
64	83.67	0.199677	55.8346
93	131.67	0.099884	1.31477
94	127.67	0.06662	3.11072
91	144.67	0.166382	8.02135
91	92.67	0.199524	38.226
90	25.67	0.199646	5.67779
160	12.67	0.099762	19.4435
94	126.67	0.332733	4.11068
88	133.67	0.399322	6.63091
146	38.67	0.39917	40.049
168	88.67	0.133178	43.5883
160	132.67	0.066559	8.85917
167	134.67	0.199646	3.04565
177	69.67	0.133087	53.5484
182	52.67	0.06662	36.619
176	39.67	0.099884	23.7132
194	104.67	0.166382	37.3258
215	155.67	0.099884	34.6033
238	179.67	0.199769	3.77647
236	144.67	0.133118	17.5516
247	136.67	0.066558	19.2678
252	28.67	0.465912	15.3766
244	130.67	0.266327	25.7091
282	87.67	0.2995	9.02559
310	130.67	0.133148	32.384
330	159.67	0.166382	14.1547
334	97.67	0.233001	14.1842
304	66.67	0.099884	21.4856
316	87.67	0.066742	27.2898
297	83.67	0.299378	7.87601
316	100.67	0.299286	23.0311
308	167.67	0.299469	31.2909
304	223.33	0.133148	17.8629
322	253.33	0.199585	8.40375
323	147.33	0.133149	28.2162
321	68.33	0.166504	23.3094
326	101.33	0.099701	14.551
338	148.33	0.299499	22.1563
325	125.33	0.100067	17.6777
296	92.67	0.399139	12.3848
318	100.67	0.099884	21.2958
256	128.67	0.232666	27.8361
250	150.67	0.099671	5.10655
239	172.67	0.133118	9.70824
240	182.67	0.099854	0.916766
248	160.67	0.266266	5.16404
242	179.67	0.166351	2.81292
244	180.67	0.232666	3.55748
248	156.67	0.232879	1.84289
250	158.67	0.099823	2.93583
310	159.67	0.166443	31.097
248	176.67	0.365997	9.0904
272	186.67	0.232971	31.5233
299	154.67	0.066528	43.1572
296	135.67	0.066498	46.8411
292	104.67	0.099671	22.5499
317	109.67	0.199616	19.3347
253	94.67	0.166291	38.3023
248	130.67	0.06662	25.1423
250	136.67	0.099793	19.0952
304	212.67	0.499115	7.57095
300	258.67	0.099976	16.4229
309	269.67	0.366119	2.32009
293	193.67	0.299408	14.4613
268	153.67	0.099884	18.5153
314	159.67	0.199798	27.3805
328	168.67	0.3992	11.3085
310	212.67	0.166382	11.3761
305	237.67	0.09964	30.2768
273	282.67	0.199555	38.36
277	309.67	0.199646	11.7423
286	216.67	0.199615	18.5638
284	215.33	0.06662	19.5202
298	210.33	0.099914	5.494
298	210.33	0.099884	5.494
247	190.33	0.099762	10.2194
253	159.33	0.06662	4.92701
289	202.33	0.133117	12.4626
297	207.33	0.199737	4.30366
243	182.33	0.133118	2.20955
240	191.33	0.099914	9.15336
260	237.33	0.133087	26.5859
273	270.33	0.132965	36.8328
279	325.33	0.166381	5.77484
280	355.33	0.132996	6.73622
295	242.33	0.133148	33.0205
251	237.33	0.166351	21.0261
242	231.33	0.099762	12.4414
242	228.33	0.166565	9.46001
283	242.33	0.233032	39.8697
314	253.33	0.099914	16.381
308	271.33	0.133087	1.87436
305	272.33	0.099762	4.8258
279	315.33	0.299378	5.79022
293	353.33	0.099731	10.547
310	382	0.132995	33.4118
313	401.33	0.133179	21.4174
299	281.33	0.167083	14.3735
283	311.33	0.099762	9.07522
276	323.33	0.099853	6.61914
302	380.33	0.133118	26.5926
312	400	0.332856	23.0621
284	337	0.133087	16.7923
300	383	0.099884	27.5345
247	386	0.133148	30.2264
304	394	0.266265	32.423
282	352	0.133118	8.50266
278	358	0.299408	7.13153
278	316	0.099762	5.83722
256	339	0.099762	31.9264
259	266.33	0.166321	50.7602
308	267.33	0.13324	4.86323
252	269.33	0.199646	51.614
240	296.33	0.166382	48.2953
227	263.33	0.166382	46.4768
272	298.33	0.132996	24.1349
265	328.33	0.066528	18.6984
271	341.33	0.232941	23.2523
280	321.33	0.199523	2.14719
276	319.33	0.133148	5.99033
280	348.33	0.299499	12.6472
307	383.33	0.199646	32.166
310	382.67	0.099823	33.8565
285	399.67	0.099884	39.6564
255	421.67	0.199646	14.0035
230	393.67	0.133118	25.3462
237	392.67	0.365997	23.7724
278	315.67	0.199738	6.08652
276	321.67	0.099884	6.05294
276	346.67	0.232879	16.0071
283	390.67	0.099701	30.7114
269	414.67	0.099731	26.7642
272	455.33	0.2995	48.2476
232	394.33	0.166382	23.844
312	383.33	0.23288	35.7944
269	448.33	0.099639	42.0678
276	457.33	0.133149	45.6039
254	461.33	0.099854	46.9677
246	487.33	0.099884	33.9351
293	451.33	0.066498	43.1999
323	479.33	0.099915	29.1575
310	499.33	0.133117	28.2792
322	489.33	0.133148	22.8479
277	454.33	0.199769	48.4688
269	467.33	0.23288	37.5097
285	363.33	0.099762	3.31991
304	381.33	0.099762	28.6607
312	397.33	0.133026	25.4398
250	367.33	0.23291	35.6011
274	355.67	0.166381	11.6791
310	404.67	0.16629	20.31
311	406.67	0.133118	18.1411
291	462.67	0.099884	40.904
314	450.67	0.365967	31.7173
311	511.67	0.332763	30.4911
316	396.67	0.133026	24.6123
254	400.67	0.133026	19.1911
239	395.67	0.099762	20.4447
240	394.67	0.133148	21.3032
260	472.67	0.133148	37.0491
246	514.67	0.133148	35.0362
269	428.67	0.133148	29.6514
259	442.67	0.133087	31.6121
263	456.67	0.066711	45.7833
243	413.67	0.099823	2.30419
244	414.67	0.133118	2.10236
204	460.67	0.232849	40.297
272	464.67	0.199707	39.1535
249	512.67	0.133118	34.4258
260	538.67	0.199676	32.0011
278	541.67	0.399353	39.3144
273	474.67	0.099884	29.2675
270	519.67	0.166352	20.8523
252	511.67	0.066436	31.2645
271	462.67	0.099884	41.344
247	397.67	0.133148	18.79
274	478.67	0.199616	25.1543
274	527.67	0.199646	26.3344
274	486.67	0.232971	17.7386
309	488.67	0.132995	30.4435
338	479.67	0.099793	23.0312
330	462.67	0.099884	41.2737
284	526.67	0.232879	24.2108
288	579.33	0.332947	25.7476
299	595.33	0.332733	20.4637
279	520.33	0.23288	18.0157
287	525.33	0.166382	23.3429
281	530.33	0.266357	27.7947
290	576.33	0.233001	29.221
297	596.33	0.365936	18.2287
316	616.33	0.2995	37.6594
315	597.33	0.166381	32.2652
315	618.33	0.199402	37.4387
278	623.33	0.365936	19.5408
292	642	0.199615	39.7763
314	674	0.099762	5.5947
265	668	0.133087	47.5326
263	666	0.099914	49.9596
244	677	0.199646	55.4449
246	696	0.23288	36.376
262	732	0.166351	9.4628
267	730	0.133149	14.5699
264	729	0.132905	11.7935
260	648	0.166229	48.5674
267	589	0.199768	20.0946
230	532	0.099731	34.0241
223	520	0.066498	22.142
259	683	0.29953	49.2092
275	737.67	0.365967	23.2189
264	722.67	0.29953	14.6421
300	644.67	0.399261	36.0217
291	625.67	0.166626	24.16
288	599.67	0.133118	8.6864
272	594.67	0.399262	12.5355
299	811	0.266266	16.2111
326	823	0.233002	28.9695
306	664.33	0.165374	15.4781
320	669.33	0.133118	12.9415
320	666.33	0.266083	15.2906
308	793.33	0.133118	11.5299
336	788.33	0.598938	39.968
258	767.33	0.166352	35.9636
232	725.33	0.13324	21.5296
242	757.33	0.365937	27.6354
288	725.33	0.399292	36.0427
304	753.33	0.16626	42.2941
328	757.33	0.066467	49.0254
288	782.33	0.166382	15.2806
284	799.33	0.199493	13.3212
235	761.33	0.266114	34.3605
280	731.33	0.266236	27.4641
253	699.33	0.166382	32.4566
243	642.33	0.099853	53.6205
288	628.67	0.099853	25.8592
301	657.67	0.166321	23.5685
311	662.67	0.099884	16.2156
315	672.67	0.06662	7.24704
284	724.67	0.765411	32.2545
304	649.67	0.133148	30.1043
244	647.67	0.166412	56.9191
242	683.67	0.565643	49.2542
238	760.67	0.266113	32.3395
239	796	0.133117	43.7301
246	677.67	0.099792	54.5071
276	680.67	0.099731	35.3151
267	720.67	0.099731	18.2375
282	728.67	0.099762	29.6244
257	798.33	0.166413	39.7297
282	801.33	0.399353	15.9137
270	824	0.099914	27.7674
290	830	0.399414	35.6445
262	822	0.133149	22.9327
276	824	0.332733	32.9701
248	838	0.099853	1.69886
247	854.67	0.066498	15.6208
284	825.67	0.29953	33.1808
284	737.67	0.465881	32.0063
275	811.67	0.233033	27.2932
249	731.67	0.632233	3.5415
247	713.67	0.365997	18.9415
271	725.67	0.099884	19.4462
275	784.67	0.266327	23.9184
298	692.67	0.133026	19.1353
304	676.67	0.166351	7.59931
324	788.67	0.06662	28.1272

## Sheet: P5
Position X	Position Y	Fixation Duration (s)	Distance from climbing Hold (cm)
22	124	0.166413	10.1465
62	125	0.133118	32.4867
87	134	0.132996	7.67603
91	143	0.099884	9.45788
94	127	0.099701	3.78069
157	127	0.366027	12.9602
186	161	0.299499	33.477
138	177	0.166382	49.6934
110	179	0.066467	31.2484
124	181	0.266266	41.1683
111	213	0.232971	63.5815
97	204	0.099884	52.6704
125	223	0.16623	77.5069
167	248	0.532379	79.3068
140	263	0.133149	110
118	277	0.133118	127.657
147	243	0.099701	96.8286
130	212	0.166352	69.8049
155	166	0.133087	36.481
165	145	0.099762	13.3184
165	131	0.166412	4.04708
153	175	0.099853	45.5934
130	200	0.166413	59.6757
182	196	0.133118	60.389
167	132	0.066437	1.86603
154	183	0.233002	52.8778
116	151	0.133118	20.5665
108	143	0.099884	15.0868
165	132	0.332764	3.85732
196	156	0.133117	36.0725
217	178	0.133117	24.1634
234	184	0.166382	7.02523
233	170	0.099884	14.4863
246	154	0.066651	4.01053
286	181	0.099762	28.9128
302	187	0.066497	18.7493
321	158	0.133026	22.0265
325	210	0.133179	24.3861
334	236	0.366059	18.5746
292	268	0.133087	18.2126
298	275	0.099731	12.2155
295	272	0.133026	14.8024
287	292	0.099853	28.7933
281	295	0.166412	25.355
284	322	0.23288	2.67382
282	340	0.365936	19.6613
263	360	0.099853	21.8413
250	381	0.066498	35.7015
283	498	0.066651	4.67996
294	499	0.099762	12.6054
317	503	0.166351	23.6392
241	562	0.066437	2.27604
292	595	0.133149	14.6174
294	590	0.099885	19.4509
261	549	0.399109	25.3252
263	542	0.066589	31.4472
299	576	0.06665	24.7738
305	574	0.066437	18.4964
310	580	0.332764	18.3523
308	609	0.132995	28.0238
293	625	0.166413	24.5213
257	631	0.099853	35.797
262	638	0.133117	38.7282
266	658	0.099701	49.8545
292	690	0.132813	22.2465
306	683	0.232849	6.68716
301	688	0.099731	13.7326
322	710	0.166504	32.9148
303	709	0.366028	31.2315
327	737	0.332672	60.2078
293	759	0.133117	36.1479
331	748	0.132812	58.2268
263	262	0.099914	47.8263
251	232	0.099884	16.5694
249	111	0.133118	44.7652
262	17	0.332733	4.26431
310	57	0.199677	19.6346
327	49	0.099762	3.60289
333	101	0.166382	11.1557
238	90	0.2995	51.8229
249	133	0.166382	22.7691
317	141	0.133118	35.0655
335	153	0.233033	17.946
285	169	0.166321	37.7916
294	187	0.166381	19.9853
300	189	0.133118	16.7516
248	194	0.099884	13.817
243	203	0.166382	16.0991
267	207	0.066498	28.8012
299	222	0.133026	16.3992
326	221	0.099762	29.3054
307	248	0.299469	24.0112
346	407	0.099762	26.5354
317	388	0.166381	32.8172
326	391	0.166382	29.4129
254	383	0.232788	34.8868
259	456	0.132995	43.4967
172	193	0.066498	60.8317
106	148	0.232879	11.0828
92	131	0.166626	1.98045
46	129	0.199615	27.3234
91	131	0.232849	2.97635
99	145	0.199707	7.28397
101	132	0.099884	7.1367
158	132	0.133118	10.8521
167	136	0.06662	4.18116
140	161	0.099854	40.7288
111	166	0.06662	21.372
202	149	0.06665	37.1421
193	141	0.099884	25.687
234	175	0.100007	9.90726
235	172	0.132904	11.7402
242	148	0.099884	10.8648
243	173	0.166351	9.47167
243	185	0.133056	3.5561
253	166	0.099731	10.7876
278	206	0.166352	22.9937
286	203	0.099854	15.2372
323	240	0.232879	16.0051
325	163	0.166352	16.0087
325	241	0.06662	14.2585
314	255	0.199616	16.376
328	255	0.931671	2.48477
323	256	0.099548	7.57085
312	275	0.499268	3.84357
307	267	0.099884	5.59861
301	298	0.133148	27.5941
290	309	0.06604	13.9321
264	314	0.199829	18.9937
305	271	0.266144	4.87576
330	255	0.299499	0.863436
340	232	0.16629	24.2166
329	247	0.066467	7.34044
329	253	0.199646	1.82081
333	249	0.532379	5.84545
339	263	0.232819	12.3246
329	267	0.09964	12.8579
314	270	0.133118	4.58682
315	283	0.399383	12.3048
285	321	0.16629	3.16505
289	357	0.06665	5.13601
316	366	0.133149	31.7285
266	372	0.133118	22.3307
269	385	0.133148	29.5847
229	502	0.166412	14.8286
212	500	0.133087	2.39684
238	411	0.133148	6.45858
269	375	0.099884	21.8066
284	359	0.099731	1.31746
285	336	0.099731	15.9641
300	290	0.06662	20.6299
317	271	0.365967	7.2481
306	265	0.199677	7.83176
329	226	0.066498	28.2465
356	186	0.06665	22.9127
328	231	0.066498	23.3333
316	259	0.166381	14.2643
298	289	0.133087	20.8205
295	297	0.099914	26.7617
292	325	0.166381	11.1193
273	350	0.066619	15.5079
245	388	0.598999	27.987
313	392	0.166442	29.9835
312	394	0.166351	28.478
288	440	0.199616	40.1962
330	447	0.332855	27.636
315	502	0.199615	25.6408
321	499	0.23288	19.9533
305	536	0.099854	34.0303
293	516	0.23288	17.4358
320	506	0.199615	20.9213
323	494	0.199616	19.5983
326	504	0.16629	14.7066
282	552	0.365936	41.8652
299	663	0.099853	20.0706
305	675	0.166351	7.37504
308	676	0.199616	4.35953
274	651	0.066559	46.5459
259	720	0.166382	13.4381
295	790	0.199646	5.21679
291	794	0.099884	5.67078
299	793	0.099884	3.11445

## Sheet: P6
Position X	Position Y	Fixation Duration (s)	Distance from climbing Hold (cm)
22	133.6	0.13321	2.91515
8	48.6	0.199768	26.8006
17	23.6	0.099884	12.6913
30	26.6	0.166413	10.666
14	116.6	0.166169	17.8593
19	135.6	0.06665	1.88258
24	140.6	0.099915	8.45439
24	143.6	0.166382	11.0345
17	117.6	0.399383	16.254
44	27.6	0.133026	7.06256
37	25.6	0.133026	4.43243
85	26.6	0.232972	9.62206
80	109.6	0.099914	25.3718
91	117.6	0.133118	13.5106
94	122.6	0.06665	8.18062
158	128.6	0.365997	11.4467
166	128.6	0.066559	4.63039
100	129.6	0.099701	6.14619
92	134.6	0.133118	4.29676
111	150.6	0.06662	15.5817
126	179.6	0.2995	41.6177
212	183.6	0.099731	28.8271
230	182.6	0.066497	10.8007
235	178.6	0.06662	6.8269
164	135.6	0.232666	5.89384
154	170.6	0.099884	41.1245
136	187.6	0.133087	54.3991
183	193.6	0.166168	58.9051
229	190.6	0.133118	14.4729
196	182.6	0.099762	44.7953
139	194.6	0.166381	61.3849
134	195.6	0.166199	58.6938
134	195.6	0.06665	58.6938
122	155.6	0.166381	26.9009
122	145.6	0.06665	27.1793
105	136.6	0.199615	12.4726
93	140.6	0.066589	9.86707
90	154.6	0.066529	6.33246
172	137.6	0.266114	6.20886
91	132.6	0.166382	3.48151
49	139.6	0.133148	30.4852
21	136.6	0.166412	3.45775
25	149.6	0.099914	16.9456
14	132.6	0.133118	5.20901
91	132.6	0.166473	3.48151
88	133.6	0.099884	6.60071
152	137.6	0.166443	17.6782
162	127.6	0.166382	8.27853
156	63.6	0.166351	52.7735
175	38.6	0.132996	22.8125
114	23.6	0.166382	21.7121
92	23.6	0.066619	3.06878
173	110.6	0.199768	22.0443
154	115.6	0.099853	22.3097
194	136.6	0.066497	25.5242
226	171.6	0.166381	18.2057
255	156.6	0.2995	5.46164
233	136.6	0.06662	25.3538
248	161.6	0.23288	6.05498
248	159.6	0.099884	4.1602
242	175.6	0.099884	6.72027
237	179.6	0.133088	4.6054
248	159.6	0.299591	4.1602
259	167.6	0.099853	15.1149
245	183.6	0.100098	4.42972
248	207.6	0.099853	13.4421
239	219.6	0.099823	1.90874
261	201.6	0.133087	26.6312
308	214.6	0.066529	11.3104
319	232.6	0.232879	24.4161
329	241.6	0.133118	12.6867
330	252.6	0.099853	1.65293
313	249.8	0.133117	17.9096
312	264.8	0.133118	7.38216
320	272.8	0.133453	10.2428
285	306.8	0.266266	13.8882
282	326.8	0.166381	6.46181
280	321.8	0.199646	2.40062
289	355.8	0.266266	5.92046
288	362.8	0.066529	4.21189
285	321.8	0.29953	3.42277
314	274.8	0.133087	5.13279
332	255.8	0.099762	2.28358
342	254.8	0.066284	11.6576
313	271.8	0.099762	3.19876
283	312.8	0.133087	7.61803
287	349.8	0.232849	10.4395
313	274.8	0.199677	4.35302
284	322.8	0.166382	3.2322
284	346.8	0.099732	13.2406
290	362.8	0.199616	5.86301
317	386	0.066467	34.7853
323	397	0.266022	23.2611
312	445	0.232879	27.0807
289	449	0.066497	44.5309
246	410	0.166382	6.94466
285	378	0.13327	17.9868
313	405	0.133148	18.2543
291	359	0.132995	6.24163
324	403	0.066498	17.2891
289	347	0.099885	13.6622
284	362	0.099914	2.15694
284	362	0.133148	2.15694
291	311	0.066559	13.036
282	325	0.099731	4.66208
248	394	0.266144	22.5936
334	410	0.066254	15.0313
278	459.8	0.266266	42.928
286	479.8	0.133301	23.1157
310	482.8	0.099884	34.3425
240	455.8	0.099762	40.0112
216	459.8	0.166504	39.8447
329	474.8	0.066437	30.0904
292	494.8	0.133148	12.727
343	482.8	0.066651	19.8911
323	496.8	0.099762	18.5487
328	529.8	0.166382	30.0367
293	510.8	0.066497	13.8263
280	494.8	0.199646	7.98064
284	517.8	0.332733	15.3933
282	520.8	0.099823	18.2502
294	502.8	0.099731	12.0978
285	499.8	0.099731	4.14041
292	521.8	0.232941	21.7365
287	496.8	0.166413	7.6827
342	496.8	0.133148	5.90982
353	504.8	0.099853	12.5681
330	562.8	0.099823	8.94782
337	557.8	0.099579	17.3712
280	534.8	0.099731	32.3062
280	571.8	0.066712	32.1446
276	570.8	0.2995	33.4373
246	562.8	0.099884	5.40899
282	579.8	0.332764	24.1922
279	576.8	0.166381	27.1797
307	633.2	0.399384	39.518
311	649.2	0.166443	29.6846
317	670.2	0.099762	10.4036
317	669.2	0.099701	11.2517
317	673.2	0.099884	8.07063
280	669.2	0.099853	32.7348
254	647.2	0.06659	50.6969
249	649.2	0.099884	55.1051
249	633.2	0.133118	42.9454
246	648.2	0.332611	56.0774
280	717.8	0.16629	30.8156
283	698.8	0.133118	34.5812
300	627.8	0.133056	30.8537
286	582.8	0.133118	21.8614
269	596.8	0.066589	13.4832
265	598.8	0.233032	16.2703
260	677.8	0.099884	51.2813
260	677.8	0.233033	51.2813
284	712.8	0.099884	36.744
283	728.8	0.598969	30.6061
293	775.6	0.23288	19.6988
334	815.2	0.23288	30.9053
288	802.2	0.266053	11.226
249	778.2	0.133087	46.5514
240	771.2	0.099884	41.3632
272	808.2	0.266266	27.921
304	829.2	0.099853	35.024
289	836	0.099853	41.7262
278	831	0.299499	32.3516
245	812	0.132904	27.1041
240	804	0.166382	35.6811
284	810	0.166382	19.605
275	823	0.199616	32.5648
255	834	0.066498	9.74551
262	842	0.099884	15.614
262	857	0.099884	23.6054
282	905.8	0.13324	14.1326
248	842.8	0.132996	3.97737
248	863.8	0.133148	24.7831
254	888.8	0.06665	27.1506
264	946.8	0.166351	29.4461
177	364.4	0.066406	83.1054
56	155.6	0.432495	39.6646
79	136.6	0.133148	16.0597
86	133.6	0.133118	8.45236
93	134.6	0.066498	3.94026
164	131.6	0.166381	4.89258
163	133.6	0.232849	6.00298
165	130.6	0.332763	4.18795
164	126.6	0.166535	7.44562
188	144.6	0.099823	22.7876
218	169.6	0.199615	26.0498
245	155.6	0.266114	4.60599
240	183.6	0.099731	1.59965
166	132.6	0.166381	2.87062
168	133.6	0.066559	1.59488
214	164.6	0.166199	32.0632
217	175.6	0.266113	24.695
238	177.6	0.133118	5.39137
245	181.6	0.099915	4.25051
252	154.6	0.29956	2.66326
245	168.6	0.099792	13.6391
240	182.6	0.09964	0.883808
254	155.6	0.2995	4.39978
247	154.6	0.099853	2.85039
240	179.6	0.332642	2.72906
241	180.6	0.332763	1.62427
241	180.6	0.39914	1.62427
241	179.6	0.099884	2.61925
244	207.6	0.099853	11.7915
240	181.6	0.099884	1.00167
249	152.6	0.166412	3.21814
250	152.6	0.099854	3.18592
238	183.6	0.232757	3.11986
243	183.6	0.23288	2.6071
241	183.6	0.332733	1.40413
257	151.6	0.133118	8.48692
247	157.6	0.399018	3.18717
242	178.6	0.399383	3.80728
254	179.6	0.099854	13.462
296	207.6	0.166382	5.33355
317	211.6	0.066498	17.0529
241	179.6	0.399384	2.61925
241	179.6	0.099854	2.61925
255	158.6	0.099945	6.09795
250	165.6	0.066711	9.84689
240	183.6	0.199646	1.59965
241	172.6	0.299408	9.61333
268	197.6	0.133087	31.2571
260	200.6	0.166382	26.5613
290	194.6	0.066681	15.6374
325	242.6	0.232971	12.7899
332	248.6	0.166382	5.84934
314	259.6	0.166443	12.9469
312	265.6	0.166443	6.62275
311	265.6	0.166351	6.36113
287	290.6	0.132873	29.5225
284	305.6	0.099762	14.8871
280	308.6	0.066528	11.8924
279	319.6	0.133118	2.99727
284	337.6	0.06659	17.3878
272	354.8	0.09964	13.8594
257	370.8	0.199677	29.8576
256	399.8	0.199646	21.1288
273	457.2	0.099732	46.216
281	466.2	0.266266	36.3613
227	458.2	0.199769	43.2957
280	465.2	0.099884	37.3985
280	486.2	0.23291	16.4606
242	502.2	0.133149	27.7559
251	528.2	0.432709	37.483
283	563.2	0.133118	38.631
268	560.2	0.099793	27.5086
289	592.2	0.266143	14.5327
280	579.2	0.099762	24.7455
280	579.2	0.465759	24.7455
263	563.2	0.232879	22.232
285	584.2	0.066406	20.2623
312	631.8	0.332763	42.0992
308	667.8	0.06662	11.5556
320	670.8	0.099823	11.8977
254	646.8	0.266205	50.356
240	660.8	0.133118	69.7709
269	706.2	0.232849	30.4212
286	714.2	0.199646	37.799
291	725.2	0.133056	39.0197
303	759.8	0.232849	35.7493
297	734.8	0.099732	44.5625
297	747.8	0.232879	47.1712
240	728.8	0.066498	12.8897
260	752.8	0.099762	22.3015
312	789.8	0.099731	16.2565
294	796.8	0.598877	3.16939
296	826.4	0.066498	31.436
254	731.4	0.365997	1.50979
244	800.4	0.233002	38.7447
299	812.4	0.332489	17.5967
291	828.4	0.332733	33.8942
296	827.4	0.133148	32.4359
346	836.4	0.099732	7.07936
344	840.4	0.29953	3.95729
348	843.4	0.066498	1.49331
291	796.4	0.299469	5.76753
291	796.4	0.099732	5.76753
313	760.4	0.365966	38.2678
332	790.4	0.066651	35.7063
338	754.4	0.066468	57.9732
314	693.4	0.066467	14.7712
292	728.4	0.166382	39.6051
280	797.4	0.199737	16.7644
296	814.4	0.066498	19.4394
294	832.4	0.232879	37.5199
275	813.4	0.06665	28.3848
266	848.4	0.066529	21.4744
257	851.4	0.133148	16.1007
246	823.4	0.06665	15.667
244	826.4	0.133118	12.9307
273	838.4	0.099853	26.3414
260	863.8	0.299561	28.1105
260	870.8	0.133118	34.4335
288	900.8	0.132996	12.4843
307	918	0.133117	13.7616
270	971	0.066619	12.5084
72	184.6	0.099884	40.6774
20	131.6	0.132996	2.30761
50	141.6	0.099915	31.9014
93	155.6	0.266113	4.89648
92	151.6	0.099762	3.44539
92	151.6	0.099762	3.44539
108	139.6	0.199585	16.5732
162	131.6	0.166351	6.87998
151	133.6	0.199555	17.9002
192	156.6	0.133148	33.5988
235	143.6	0.166381	19.0038
240	179.6	0.166504	2.72906
249	164.6	0.133148	8.85945
238	179.6	0.099732	3.82392
248	198.6	0.166412	17.9033
296	203.6	0.166382	5.42444
298	203.6	0.099762	3.66828
320	225.6	0.166351	27.5032
241	185.6	0.299561	3.39517
252	155.6	0.066498	2.40223
250	161.6	0.099823	5.85236
245	182.6	0.06665	4.22429
254	200.6	0.06662	22.6059
299	211.6	0.133117	6.20617
333	235.6	0.099884	18.8006
306	250.2	0.06662	21.9785
308	266.2	0.232971	5.92763
280	303.2	0.266083	17.2444
312	273.2	0.099854	2.58128
313	278.2	0.132965	7.1125
277	323.2	0.2995	5.67826
276	321.2	0.066681	5.96722
281	321.2	0.066529	1.24904
280	338	0.066406	17.7635
305	353	0.132965	21.3441
312	390	0.232849	32.2038
265	375	0.133118	24.8648
285	361	0.199768	0.998804
263	361	0.099823	21.8635
304	291	0.13324	20.0122
312	277	0.06665	5.60215
319	266	0.166382	10.8996
347	250	0.066467	17.168
282	320	0.099761	0.352017
284	342	0.132995	18.0335
268	366	0.133148	17.8735
250	382	0.199646	34.7259
248	390	0.133148	26.4819
279	354	0.166381	8.38375
293	394	0.099854	34.9517
284	409	0.099884	40.6085
316	410	0.099731	12.4303
250	390	0.132995	26.986
245	391	0.099762	25.0032
232	337	0.16632	52.6125
274	322	0.099701	8.07741
236	266	0.166351	47.2963
244	234	0.06662	15.3905
264	395	0.233002	30.1228
275	442	0.133178	41.8982
269	456.6	0.099884	47.7277
302	441.6	0.09967	29.9502
344	445.6	0.066498	32.8997
273	456.6	0.133117	46.8049
216	454.6	0.166382	45.0408
269	471.6	0.066528	33.5326
268	467.6	0.099731	37.6144
208	464.6	0.133118	35.585
272	472.6	0.166351	31.5453
273	509.6	0.166352	11.3577
253	511.6	0.099945	30.2884
232	511.6	0.166259	21.3243
277	557.2	0.199585	36.8895
273	541.2	0.365997	39.6146
270	551.2	0.099854	31.9961
288	578.2	0.099884	26.8298
289	585.2	0.133088	20.6054
289	599.2	0.099761	9.78861
274	546.2	0.266235	37.803
273	564.2	0.099884	32.2064
290	598.2	0.099762	11.1547
307	622.8	0.066467	32.5769
306	626.8	0.066467	34.2928
237	635.8	0.132995	53.8673
252	630.8	0.099762	39.1153
295	667.8	0.099853	19.6862
293	691.6	0.066497	22.2598
285	756.4	0.232911	40.2724
324	783.6	0.066468	29.6769
253	727.6	0.099762	4.20858
244	753.6	0.066529	23.4285
282	760.6	0.166412	37.337
332	747.6	0.099792	59.1432
289	735.6	0.066528	36.6595
317	703.6	0.199677	25.3722
320	766.6	0.066468	36.7829
294	775.6	0.199799	19.5415
279	804.6	0.066558	20.0515
260	837.4	0.499176	13.4354
316	828.4	0.133087	34.0231
335	827.4	0.066589	19.7583
346	846.4	0.06662	2.98246
296	834.4	0.066559	39.4349
298	822.4	0.099762	27.4669
310	820.4	0.199646	28.7509
261	828.4	0.06662	17.8585
263	832.4	0.099884	17.6362
276	814.4	0.166352	28.3087
289	829.4	0.199585	35.2566
314	864.4	0.232971	38.6679
331	856.4	0.100037	20.1968
293	812.4	0.233033	17.7959
296	791.4	0.23285	3.61744
266	760.4	0.299469	31.6243
284	767.4	0.066498	30.307
262	812.4	0.099701	30.7487
275	864	0.232727	37.751
276	882	0.099732	34.7817
259	862	0.199707	26.0516
230	297.2	0.066681	56.8288
192	200.2	0.199646	52.004
193	149.2	0.066498	29.5053
180	157.2	0.133026	27.3284
103	140.2	0.166442	13.0498
58	115.6	0.465881	39.0406
80	130.6	0.099854	13.9694
90	134.6	0.332885	5.50774
164	132.6	0.199768	4.86182
164	131.6	0.166351	4.89258
215	153.6	0.099762	34.6706
231	174.6	0.166412	12.4034
251	153.6	0.133118	2.57323
236	180.6	0.166352	5.05715
243	191.6	0.099732	9.64465
288	188.6	0.166382	21.4934
307	219.6	0.099884	15.1224
321	237.6	0.06659	19.0677
325	243.6	0.133118	11.8892
310	267	0.266266	4.85128
309	264	0.099732	7.88806
312	263	0.066467	9.11627
342	248	0.066498	13.1973
337	249	0.166351	8.44465
292	282	0.13321	20.4933
283	298	0.133118	22.3657
281	315	0.066498	5.41501
281	323	0.099884	2.81071
263	347	0.099823	25.4244
260	365	0.133026	25.3367
267	403.2	0.166351	27.7861
272	451.2	0.365966	46.1929
270	495	0.099701	14.097
226	468	0.099884	33.6843
268	524	0.16626	25.5626
250	517	0.133148	35.0245
320	524	0.099884	29.7641
280	555.6	0.199737	40.1528
309	521.6	0.099884	33.1218
318	520.6	0.166382	28.9507
279	476.6	0.232911	26.1121
246	412.6	0.133149	4.95519
268	470.6	0.066497	34.8446
258	531.6	0.166413	36.9211
262	555.6	0.166382	22.909
283	580.6	0.099762	23.482
281	584.6	0.099762	19.3499
247	516.6	0.09964	36.7921
284	583.6	0.266358	20.6514
260	634.4	0.332764	36.6792
330	328.6	0.099854	48.7996
326	327.6	0.133179	44.6891
293	242	0.066651	34.2513
293	262	0.066528	19.4746
280	183.2	0.166565	30.7883
168	158.2	0.133087	25.9639
18	135.2	0.099731	1.83692
23	133.2	0.099884	3.94703
90	137.2	0.199646	7.54694
98	149.2	0.166443	3.34753
168	130.2	0.099732	2.21893
95	133.2	0.132996	2.63025
99	153.2	0.266236	4.01381
88	132.2	0.266266	6.13473
162	133.2	0.266113	6.91478
170	137.2	0.2995	5.08201
165	132.2	0.266144	3.84953
165	130.2	0.066498	4.36107
170	133.2	0.199768	1.49226
167	133.2	0.099884	2.07896
208	140.2	0.133117	39.9498
240	178.2	0.166412	4.08887
238	178.2	0.266083	4.8881
209	160.2	0.133117	38.6694
249	157.2	0.133118	1.5602
239	177.2	0.299469	5.32244
251	156.2	0.23291	1.46415
242	181.2	0.299286	1.57405
240	178.2	0.06662	4.08887
240	178.2	0.133118	4.08887
249	159.2	0.132935	3.49139
281	103.2	0.166382	22.4782
250	93.2	0.099884	40.7345
202	57.6	0.099792	47.33
252	52.6	0.199646	38.4442
263	39.6	0.099853	25.3245
190	31.6	0.06665	18.8811
228	78.6	0.133148	61.357
255	87.6	0.133087	34.6554
282	90.6	0.166321	11.0263
258	109.6	0.132996	41.4995
300	84.6	0.166412	10.9995
315	62.6	0.132996	20.2623
324	49.6	0.099792	4.49353
326	107.6	0.133117	11.0129
335	107.6	0.099945	4.25929
290	83.6	0.099884	1.51244
248	140.6	0.066498	15.2456
248	154.6	0.266204	1.97948
242	165.6	0.099793	12.4343
242	171.6	0.16632	10.6795
242	172.6	0.066589	9.68652
264	139.6	0.133118	21.6437
288	105.6	0.133117	23.3444
267	67.6	0.166381	26.658
239	85.6	0.199616	50.355
222	98.6	0.133057	62.9073
240	119.6	0.133117	37.4145
248	151.6	0.232941	4.45926
260	140.6	0.199433	18.3835
249	154.6	0.066528	1.30843
244	172.6	0.132935	10.1318
248	139.6	0.099732	16.2404
226	113.6	0.133362	48.3184
190	107.6	0.133117	32.4804
184	120.6	0.099731	19.112
228	146.6	0.166321	23.4654
249	145.6	0.299378	10.179
250	158.6	0.133026	2.86649
240	176.6	0.532409	5.66696
287	99.6	0.199768	17.4562
320	69.6	0.233002	24.773
302	73.6	0.099853	15.4324
289	87.6	0.53241	5.31681
288	147.6	0.06665	39.2546
319	157.6	0.13327	23.9157
338	155.6	0.233063	14.9013
250	161.6	0.166412	5.85236
243	173.6	0.133118	8.88928
247	155.6	0.099793	2.60816
335	157.6	0.099884	13.5139
341	154.6	0.266297	15.9612
305	171.6	0.099823	34.1858
284	176.6	0.099854	33.717
304	187.6	0.166352	18.3702
328	158.6	0.099853	16.2865
304	174.6	0.133118	31.2672
336	162.6	0.199615	8.4698
252	156.6	0.266144	2.53939
250	156.6	0.133117	0.928011
244	169.6	0.299499	13.0123
169	131.6	0.166412	0.667262
168	132.6	0.099762	0.918505
247	165.6	0.166413	10.1774
245	169.6	0.099823	13.2941
247	156.6	0.099853	2.73501
335	166.6	0.266632	5.67683
324	176.6	0.066528	16.364
296	186.6	0.132904	19.7631
290	191.6	0.066528	17.8959
317	223.6	0.199616	23.9973
334	243.6	0.233001	11.2216
317	234.6	0.099884	23.7301
311	253.4	0.199737	18.4861
309	199.4	0.199615	10.2028
244	185.4	0.199524	4.52213
252	160.4	0.133179	5.2215
237	188.4	0.199677	7.25907
242	200.4	0.099762	18.2288
314	239.4	0.199646	22.0682
328	240.4	0.099732	14.0136
335	178.4	0.166352	8.9708
339	165.4	0.06665	5.0583
299	201.4	0.099884	4.75919
314	246.4	0.099854	18.1277
318	248.4	0.133178	13.6565
309	255.4	0.133026	16.4667
306	253.4	0.06662	18.8349
312	256.4	0.099701	15.6029
318	264.4	0.066406	11.0759
283	280.4	0.166351	28.1332
289	301.4	0.099762	20.2243
285	320.4	0.133148	3.09584
280	327.2	0.133117	7.1206
292	354.2	0.06662	9.22219
268	361.2	0.133026	16.883
242	377.2	0.133179	38.6537
333	373.2	0.166382	48.1085
259	409.8	0.099884	17.7989
272	459.8	0.2995	43.8824
276	341.8	0.166352	20.2463
320	290.8	0.266297	21.5224
320	243.2	0.099914	15.1187

## Sheet: P7
Position X	Position Y	Fixation Duration (s)	Distance from climbing Hold (cm)
18	136	0.133118	2.52649
19	128	0.099884	5.72011
19	143	0.365998	9.28097
64	152	0.133117	31.4432
96	151	0.166351	0.664812
47	150	0.166443	32.3137
22	137	0.266236	4.38701
28	149	0.266144	17.6899
34	148	0.099884	20.6476
37	150	0.099914	24.2058
23	133	0.133117	3.97829
23	133	0.066498	3.97829
20	135	0.133087	1.57253
30	146	0.266174	16.4286
35	150	0.365998	22.7656
81	149	0.099884	14.627
91	131	0.399323	2.97635
93	148	0.099823	4.1446
97	152	0.099884	1.69216
96	154	0.133148	2.70653
91	134	0.099915	4.37897
91	152	0.166381	4.48347
166	133	0.266235	2.94626
134	63	0.099853	59.3495
153	29	0.099854	29.1099
170	11	0.133117	10.4865
182	15	0.232849	3.09982
177	90	0.166412	43.029
167	132	0.166381	1.86603
184	166	0.099701	36.9947
158	207	0.066528	75.5332
135	199	0.332764	61.9316
168	140	0.133148	7.79639
167	127	0.399261	5.56615
221	149	0.266113	29.3914
241	154	0.099731	8.78158
244	171	0.266113	11.6606
202	141	0.199615	34.2861
213	73	0.199738	66.1644
255	8	0.166381	7.51413
263	54	0.166351	38.5891
285	64	0.099915	18.7753
241	150	0.332764	10.354
260	201	0.133087	26.2866
278	203	0.066498	23.1527
296	197	0.133117	10.0498
305	196	0.133087	10.5159
302	231	0.099732	25.2979
333	253	0.099884	2.9083
330	253	0.099884	1.26534
313	271	0.2995	3.30872
310	271	0.23288	0.870145
239	189	0.36615	7.02184
251	158	0.166413	2.63889
253	151	0.099762	5.84864
242	178	0.199615	4.38049
242	178	0.399384	4.38049
249	156	0.133118	0.648758
279	195	0.199616	24.4666
298	199	0.23291	7.35804
305	252	0.232879	20.4198
283	120	0.332733	38.2249
331	117	0.099762	7.46194
341	109	0.133117	5.47009
291	87	0.066498	5.02702
324	170	0.099732	15.1735
346	176	0.199646	8.79973
350	149	0.399353	24.0354
343	45	0.332886	17.0566
351	40	0.099884	25.6557
353	139	0.499176	32.0583
354	144	0.299499	30.3303
362	139	0.365998	37.5578
351	167	0.133118	12.3276
340	159	0.199676	11.4858
348	165	0.199646	10.3822
314	201	0.099762	13.8386
318	274	0.266113	8.47634
325	263	0.099762	10.2905
308	270	0.166351	2.5803
295	212	0.266144	8.67844
252	182	0.266113	11.2083
298	238	0.099884	32.4162
276	118	0.132996	38.0886
290	93	0.166412	10.7376
269	137	0.099762	26.9855
226	129	0.066528	35.6829
240	180	0.066528	2.34923
311	275	0.399262	3.37286
259	214	0.332763	18.8665
281	247	0.06662	38.0383
281	247	0.066529	38.0383
271	177	0.066528	30.1482
279	128	0.099884	40.4333
269	135	0.099884	28.4123
234	132	0.099885	28.4262
249	159	0.199799	3.29457
242	183	0.133057	1.4414
279	323	0.199646	3.93944
284	362	0.099762	2.15694
286	356	0.133118	4.17779
284	380	0.06659	20.0038
322	419	0.332764	1.61938
286	468	0.166352	34.7919
289	495	0.332733	10.3607
337	476	0.332764	26.7977
286	555	0.199615	37.1335
280	601	0.233002	2.97388
343	489	0.133118	13.7549
284	600	0.36612	5.31368
246	562	0.099884	5.67837
237	557	0.099884	8.19733
278	483	0.199737	19.9361
280	497	0.099853	5.86776
242	556	0.199615	8.35422
196	571	0.399261	45.2969
208	499	0.133118	6.39435
208	493	0.133118	9.1772
271	500	0.133148	11.1989
244	575	0.199646	11.202
280	595	0.199615	8.95231
256	652	0.199646	53.9142
300	663	0.266236	19.4754
268	578	0.233001	28.7687
320	658	0.332764	22.6347
252	691	0.499085	40.7869
257	685	0.066529	46.9955
277	754	0.199646	33.0437
292	785	0.465851	10.9742
331	804	0.165893	35.5779
296	909	0.432496	2.23638
347	884	0.166382	25.0704
259	854	0.06662	19.3786
248	844	0.066497	5.12375
339	846	0.166382	7.9256
275	864	0.133148	37.751
320	875	0.099884	41.1992
342	851	0.233001	8.78387
309	880	0.166382	34.0166
305	907	0.166413	10.6809
271	952	0.166351	26.8451
264	976	0.23291	5.59477
259	979	0.099854	3.34092
294	1010	0.332764	47.5022
290	966	0.166442	33.0464
281	1052	0.199616	3.67402
328	1017	0.133117	39.5573
251	1030	0.332733	37.5537
260	970	0.133117	5.92759
273	997	0.332763	25.8071
255	977	0.299408	3.64798
257	967	0.432617	8.82492
256	966	0.133117	10.0063
264	975	0.266114	5.63237
314	961	0.16629	29.5489
291	973	0.166382	32.6999
270	983	0.233002	13.6892
252	985	0.399262	11.2874
308	926	0.099884	19.7296
278	975	0.332764	19.6002
264	970	0.499115	7.98966
264	965	0.332703	12.0808
262	963	0.299378	13.2076
250	971	0.598999	9.64199
264	1041	0.565704	20.5369
273	1048	0.199616	9.2455
320	1027	0.099731	49.7095
134	194	0.099915	57.4972
92	153	0.099884	3.8109
25	133	0.233001	5.95631
92	126	0.233063	5.16989
95	152	0.199524	0.780664
93	156	0.266143	5.24721
114	148	0.133118	18.8638
124	206	0.099884	61.6619
133	210	0.132995	69.6456
132	195	0.066498	56.9383
93	158	0.199646	7.0797
166	137	0.166412	5.539
96	136	0.099762	5.60095
93	153	0.23291	2.94107
93	153	0.232879	2.94107
137	171	0.133118	45.9732
308	885	0.232849	29.0656
122	222	0.133118	75.4761
91	147	0.23288	6.21525
26	142	0.731964	10.7867
22	137	0.132995	4.38701
21	159	0.133148	25.3528
91	155	0.233002	5.74324
91	132	0.199646	3.20898
93	160	0.133118	8.98393
98	154	0.133178	3.68501
30	136	0.099792	11.1484
23	137	0.366028	5.106
36	148	0.099732	22.1353
81	132	0.232911	13.0255
92	151	0.23291	3.45457
95	153	0.099762	1.70408
92	137	0.099762	6.52346
91	46	0.299378	25.472
81	113	0.365997	22.0074
165	139	0.366119	7.77039
168	153	0.232971	20.7674
168	136	0.099884	3.84495
182	55	0.266266	38.9422
181	14	0.166382	2.86192
183	20	0.099731	5.45124
211	17	0.199646	31.884
257	17	0.066651	2.70394
238	91	0.06662	51.9811
246	111	0.133118	44.9059
250	159	0.133117	3.26311
244	180	0.166351	3.89483
269	196	0.066498	31.3964
289	240	0.099884	36.315
310	272	0.066528	0.250417
285	106	0.266266	24.0883
266	86	0.06665	23.5404
292	83	0.099884	2.8443
270	155	0.132996	20.411
241	181	0.133057	1.22856
294	238	0.233001	33.0264
309	199	0.166382	10.4554
301	202	0.066773	3.72223
296	209	0.066437	5.97198
336	165	0.365998	6.308
265	162	0.133149	16.6128
242	184	0.166352	2.15764
317	124	0.266266	22.8394
298	85	0.133087	9.16417
317	49	0.133117	9.59315
326	45	0.099823	0.554825
314	153	0.332733	30.6277
329	256	0.366028	2.24322
311	271	0.365997	1.46764
312	277	0.099762	5.60215
233	188	0.2995	9.70836
278	122	0.099854	41.2728
322	174	0.099884	17.5288
290	97	0.366058	14.7304
234	106	0.133118	52.15
247	173	0.166382	11.1069
326	157	0.133026	18.8259
249	159	0.166382	3.29457
284	201	0.266266	17.636
299	225	0.133148	19.3804
241	189	0.332764	6.79202
303	267	0.332764	8.35207
334	252	0.23291	4.26283
329	253	0.066529	1.82081
312	284	0.06662	12.35
310	280	0.133087	8.15519
279	327	0.166352	7.26691
285	358	0.499146	2.02013
326	421	0.099884	3.07424
323	421	0.099884	0.739059
285	361	0.199616	0.998804
270	357	0.233032	15.1442
325	427	0.166382	7.02491
317	412	0.23291	10.2194
278	456	0.199799	46.7135
268	491	0.166382	18.0761
234	419	0.499115	8.84105
326	420	0.266266	2.99553
279	356	0.099884	7.08744
283	366	0.06662	6.26289
292	466	0.133118	37.9185
321	423	0.665497	3.40077
272	498	0.266236	10.8999
280	503	0.066467	1.9572
244	416	0.665496	1.74432
261	354	0.066529	24.5881
284	350	0.06662	10.0492
241	419	0.166382	3.39078
233	325	0.133118	49.1264
237	321	0.133118	44.9096
234	324	0.199463	48.0445
230	321	0.066589	51.909
269	268	0.23291	40.9826
282	254	0.099793	33.0371
317	268	0.23288	8.162
303	279	0.199738	9.87035
292	360	0.099853	7.15874
314	413	0.166473	11.5763
285	483	0.133087	19.7935
288	503	0.266235	6.11183
331	506	0.166382	10.234
341	502	0.365998	0.660139
273	509	0.099884	10.9953
280	588	0.166381	15.9476
311	575	0.133148	14.0382
323	583	0.166382	17.3249
274	629	0.399201	25.8718
282	688	0.099853	30.6568
312	678	0.199616	1.14604
258	643	0.133178	45.0439
258	750	0.132996	19.0174
297	794	0.133118	1.05363
308	847	0.099884	38.6702
315	830	0.16629	34.263
352	893	0.23285	15.2294
301	878	0.199615	33.5746
297	876	0.166382	35.106
247	852	0.099732	12.9515
246	850	0.133117	10.9675
296	912	0.166382	1.29153
270	977	0.099884	11.6588
262	974	0.266235	3.9745
279	1050	0.365998	5.06121
186	146	0.099915	21.9821
49	120	0.199768	32.9089
196	192	0.199737	45.8508
244	233	0.066467	14.4139
309	242	0.06662	24.603
280	251	0.099853	36.3695
179	158	0.2995	27.6785
72	146	0.23288	24.04
30	154	0.199768	23.0302
158	135	0.365997	11.1923
166	132	0.365997	2.86015
166	134	0.166382	3.34372
151	150	0.06662	25.1725
56	134	0.232879	36.9138
23	141	0.099732	8.26533
92	134	0.166351	3.77344
94	147	0.266235	4.58369
94	154	0.133148	3.01187
96	135	0.099793	4.68313
96	154	0.199646	2.70653
94	151	0.266266	1.47919
81	51	0.499145	32.5284
39	22	0.133118	0.644206
72	98	0.099762	39.461
89	110	0.099884	21.3662
94	152	0.233001	1.57558
96	151	0.066559	0.664812
96	151	0.099762	0.664812
95	136	0.166382	5.32044
95	136	0.099762	5.32044
94	139	0.066498	8.21951
94	132	0.199737	1.21986
157	129	0.066529	12.2868
173	133	0.266174	4.21801
173	132	0.365997	4.15832
170	132	0.133148	1.17764
166	126	0.299377	6.8688
207	137	0.199585	38.4454
241	179	0.3992	3.21773
243	175	0.166412	7.54109
245	182	0.233001	4.21164
250	160	0.166351	4.25742
250	160	0.166382	4.25742
250	160	0.29953	4.25742
240	182	0.233033	0.821249
239	183	0.232972	1.95947
239	183	0.166351	1.95947
238	183	0.465851	2.9029
235	179	0.133118	6.62402
299	205	0.099761	2.11894
297	205	0.166443	4.05687
333	255	0.199769	2.75729
298	211	0.06662	6.06691
336	179	0.099731	9.11237
337	165	0.066497	5.87005
309	270	0.099945	2.01365
315	276	0.06662	6.6535
291	116	0.099762	33.7567
288	84	0.23288	2.11672
336	233	0.266235	21.9516
332	248	0.232849	6.42739
331	253	0.099762	1.37361
331	252	0.23288	2.30533
329	248	0.399414	6.36037
333	257	0.233032	3.8402
331	250	0.199646	4.26264
331	250	0.266113	4.26264
341	169	0.099884	2.34089
338	170	0.099885	1.25245
332	227	0.233002	27.2634
329	250	0.099884	4.42704
311	271	0.266175	1.46764
311	271	0.133118	1.46764
326	257	0.399322	5.17176
304	206	0.432617	3.02074
314	271	0.099854	4.28304
273	242	0.133118	39.6066
250	199	0.199615	19.1474
266	164	0.066468	18.3503
274	138	0.232818	30.1772
258	140	0.099762	17.8583
288	98	0.133087	15.7604
261	139	0.133056	20.2688
249	153	0.099853	2.82623
247	177	0.29953	8.10398
249	159	0.598846	3.29457
262	185	0.199646	21.3889
328	147	0.166352	25.978
305	110	0.066651	31.2752
291	83	0.199615	1.89264
330	110	0.199646	6.45212
312	75	0.233002	23.8929
323	47	0.266266	3.28801
296	81	0.133117	6.87585
263	15	0.23285	4.59747
287	77	0.432526	5.74604
290	85	0.132996	2.814
287	85	0.399231	3.52062
289	82	0.3992	0.379458
288	84	0.133118	2.11672
288	84	0.199768	2.11672
290	83	0.133087	1.03641
271	68	0.266236	23.1752
319	201	0.133118	18.6168
332	235	0.332733	19.284
312	269	0.099854	3.59718
298	288	0.099732	20.0047
323	255	0.133026	7.39902
284	208	0.133118	17.1441
336	172	0.266144	3.52322
294	204	0.199554	7.20104
331	123	0.366028	12.4719
293	191	0.565765	16.7516
296	206	0.365997	4.99979
296	207	0.266266	5.153
293	206	0.199615	7.99689
297	205	0.23288	4.05687
297	205	0.266235	4.05687
297	205	0.099884	4.05687
291	224	0.066528	20.8307
320	252	0.099732	10.5911
304	226	0.133117	20.4997
336	171	0.166382	3.21313
331	258	0.499115	3.8403
315	273	0.166443	5.3247
338	173	0.066498	2.79916
342	171	0.099884	2.88517
228	160	0.099731	22.0151
242	151	0.099884	8.97087
250	111	0.066497	44.7629
275	85	0.099884	14.5017
288	81	0.166351	1.79272
268	128	0.066529	33.3035
301	249	0.166382	24.4839
334	257	0.099701	4.58616
331	252	0.133087	2.30533
312	268	0.099884	4.43104
311	278	0.099701	6.2684
309	272	0.066497	0.816017
287	286	0.06662	26.8368
284	365	0.432648	5.05658
306	401	0.099762	25.7008
316	424	0.299499	7.94995
283	374	0.332764	14.1068
283	387	0.099762	27.0489
282	448	0.133026	49.5151
325	408	0.099884	12.4206
231	394	0.299499	24.584
281	354	0.066467	7.13598
314	405	0.099731	17.7253
322	421	0.199616	1.25617
293	462	0.099884	42.0405
267	478	0.199615	28.7203
240	412	0.133148	4.46767
240	414	0.132996	2.92387
277	497	0.199615	7.4067
274	555	0.199585	34.4751
208	492	0.199615	9.92186
301	552	0.166504	24.7161
264	587	0.266174	23.6046
271	600	0.299499	10.2267
325	563	0.166382	4.40514
312	667	0.133148	11.9057
301	683	0.199707	11.0642
277	771	0.199616	30.9548
237	759	0.432647	31.3405
276	812	0.332733	26.7185
329	839	0.299316	18.0674
272	921	0.29953	25.1671
281	903	0.199615	16.2554
282	899	0.133056	17.817
337	864	0.232972	22.6329
347	848	0.166382	4.56548
281	869	0.166382	44.3623
239	863	0.232879	25.1445
268	940	0.299378	36.9757
235	925	0.2995	16.8835
276	865	0.133118	39.1625
261	724	0.099732	11.496
269	742	0.099701	19.3732
279	766	0.066498	33.8901

## Sheet: P8
Position X	Position Y	Fixation Duration (s)	Distance from climbing Hold (cm)
11	87	0.099793	47.4142
17	48	0.099762	28.8526
24	15	0.099854	17.1547
18	120	0.099762	13.7625
78	118	0.232818	20.4531
90	129.33	0.066498	4.22506
90	127.33	0.099884	5.25865
87	130.33	0.133209	6.9828
22	125.33	0.099914	8.88069
140	113.33	0.099762	34.4999
161	127.33	0.133118	9.26372
189	129.33	0.133178	20.3613
168	137.33	0.099762	5.15049
154	152.33	0.133117	24.9741
222	145.33	0.06662	29.5084
244	161.33	0.133148	7.89988
254	155.33	0.099732	4.41791
247	159.33	0.066529	4.41741
250	162.33	0.099762	6.58086
240	179.33	0.099884	2.98842
233	195.33	0.099884	15.2593
241	181.33	0.066498	0.904951
250	167.33	0.16623	11.5757
337	185.33	0.132996	15.0314
254	162.33	0.199646	7.90458
300	142.33	0.099762	47.4572
320	132.33	0.099732	26.2666
269	144.33	0.099792	22.5146
262	153.33	0.099884	12.633
252	149.33	0.099915	6.86323
247	158.33	0.133118	3.65728
206	141.33	0.132904	38.2443
132	133.33	0.099854	36.865
76	129.33	0.266022	18.0267
74	130.33	0.133117	19.9733
85	138.33	0.099853	11.7228
78	149.33	0.133148	17.5534
84	147.33	0.06662	12.1234
88	126.33	0.133179	7.44496
162	133.33	0.133148	6.93383
164	130.33	0.133117	5.21548
157	148.33	0.09967	19.9742
146	149.33	0.066528	28.5274
238	157.33	0.233002	11.7088
248	157.33	0.166382	2.24312
252	155.33	0.266144	2.43529
306	159.33	0.099823	34.9829
316	166.33	0.133118	23.5311
328	164.33	0.066528	12.7364
330	240.33	0.099762	13.8885
288	332.33	0.066589	13.4513
278	283.33	0.199646	33.8112
69	170	0.29953	32.3513
248	725.67	0.332886	7.61456
250	926.33	0.299652	23.6456
258	960	0.59906	15.7165
248	970	0.399383	11.8761
254	991	0.299652	15.913
277	921	0.199616	20.6686
282	825.33	0.099762	33.6831
266	907.33	0.099976	29.3564
230	928	0.13327	20.4832
225	851	0.099914	24.7423
274	814	0.199737	29.5355
278	822	0.199616	32.8046
236	842	0.332794	11.0663
289	785	0.06665	12.5282
237	795.67	0.299438	44.4467
284	758.33	0.23288	38.7413
246	685.33	0.199676	46.9114
248	683.33	0.099762	48.6655
234	682.67	0.199646	52.4961
290	630.67	0.099884	28.3877
263	557.33	0.066498	23.2646
274	585.33	0.266143	19.6932
256	585.33	0.100007	25.9788
312	543.33	0.299499	24.3555
311	533.33	0.099853	34.0794
238	545.33	0.13324	19.1416
272	497.33	0.432618	11.1961
336	488.33	0.199646	14.9563
335	469.33	0.099762	33.6945
342	475.33	0.099854	27.2542
338	489.33	0.099853	13.48
307	443.33	0.099915	28.0835
279	445.33	0.066651	47.102
272	487.33	0.199768	18.1591
276	489.33	0.066467	14.4788
312	415.33	0.099732	12.0692
320	412.33	0.099732	8.48516
283	361.33	0.332611	2.26328
282	329.33	0.199737	8.99162
308	309.33	0.133148	28.3224
281	327.33	0.166504	7.04941
277	359.33	0.199616	7.87104
281	316.33	0.199615	4.10972
280	323.33	0.133118	3.54611
310	269.33	0.099914	2.52503
316	279.33	0.099914	9.7166
280	319.33	0.199646	2.15545
313	276.33	0.233002	5.50683
280	317.33	0.23291	3.56111
318	271.33	0.19983	8.21471
333	257.33	0.166382	4.08593
329	265.33	0.066529	11.1987
282	224.33	0.099853	26.5885
113	151.67	0.099731	17.5664
68	121.67	0.066376	27.52
52	124.67	0.099884	34.1341
30	130.67	0.366028	11.3308
15	127.67	0.09964	7.30081
51	123.67	0.099762	33.4576
81	124.67	0.166381	14.3358
93	129.67	0.166382	1.47338
155	131.67	0.099884	13.8613
152	124.67	0.099853	18.4757
189	125.67	0.099884	21.1979
186	125.67	0.199463	18.3697
169	137.67	0.199646	5.4221
167	143.67	0.099823	11.5687
172	137.67	0.099853	6.26928
182	149.67	0.133148	21.8266
172	148.67	0.099914	16.7196
236	168.67	0.13324	14.3646
327	176.67	0.06662	13.6619
246	173.67	0.066498	10.0028
216	168.67	0.066498	28.2504
199	160.67	0.099854	41.4339
181	150.67	0.09964	22.0667
216	162.67	0.233032	31.5687
258	173.67	0.066498	19.2096
262	162.67	0.099884	14.192
246	184.67	0.199738	5.7578
333	182.67	0.133148	13.6829
322	173.67	0.133117	17.465
305	200.67	0.099853	6.44891
304	210.67	0.066619	5.79035
312	207.67	0.099884	11.1789
341	156.67	0.099732	13.9069
342	169.67	0.066467	2.94022
344	129.67	0.099732	19.5982
350	99.67	0.232911	18.2701
304	92.67	0.06662	18.0402
295	97.67	0.099762	16.4221
349	154.67	0.099732	18.5978
347	184.67	0.166413	16.23
351	195.67	0.132843	27.8531
348	218.67	0.133117	39.6817
314	241.67	0.099884	20.6132
337	168.67	0.199646	2.80761
294	119	0.099823	37.0176
263	150	0.365387	14.583
257	154	0.199646	7.60359
310	261.33	0.166382	10.5191
324	265.33	0.199738	12.8055
255	177.33	0.099854	15.0215
256	185.33	0.066467	15.5229
255	171.33	0.266235	16.4777
196	135.33	0.06665	27.3249
44	132.67	0.266052	24.9348
36	146.67	0.099884	21.3016
38	148.67	0.06662	24.1083
47	110.67	0.166382	36.1994
47	124.67	0.099975	29.343
51	127.67	0.066437	32.481
40	143.67	0.16629	23.1593
167	132.67	0.133148	1.8963
147	146.67	0.099884	26.1787
92	126.67	0.166474	4.55749
93	128.67	0.099884	2.32206
94	146.67	0.066589	4.89816
96	145.67	0.066498	5.71065
98	130.67	0.199615	4.03326
167	128.67	0.099762	4.02939
109	145.67	0.199616	14.7059
95	148.67	0.066589	2.71806
167	132.67	0.166474	1.8963
236	148.67	0.166382	15.3405
170	132.67	0.166381	1.22504
188	155.67	0.06662	30.2531
166	124.67	0.133148	8.0978
178	115.67	0.066497	18.9376
186	124.67	0.099762	18.7512
246	147.67	0.199372	8.85714
252	152.67	0.532502	3.91149
170	130.67	0.066498	1.95467
253	155.67	0.199646	3.39805
246	154.67	0.232879	3.76476
241	155.67	0.066437	8.60366
332	168.67	0.19986	7.38575
242	198.67	0.099762	16.503
243	194.67	0.199707	12.6527
274	122.67	0.132935	41.1124
285	111.67	0.199646	29.6863
242	179.67	0.166382	2.81292
253	155.67	0.066559	3.39805
251	156.67	0.099762	1.66649

## Sheet: P9
Position X	Position Y	Fixation Duration (s)	Distance from climbing Hold (cm)
18	139	0.099243	5.39133
75	142	0.099762	22.0379
89	138	0.099548	8.76378
89	155	0.232849	7.39803
90	138	0.166413	8.23817
143	143	0.133148	27.9954
160	131	0.2995	8.93706
180	169	0.099853	38.4045
136	203	0.332642	65.6722
127	207	0.166381	63.9755
94	241	0.133057	89.6587
129	258	0.166351	111.804
101	194	0.06662	43.0086
36	154	0.199707	26.4072
75	132	0.199646	19.0074
92	154	0.23294	4.3379
88	134	0.133331	6.78122
147	135	0.133118	22.0216
99	148	0.099762	4.89281
99	155	0.166382	5.09909
164	133	0.299499	4.90686
174	177	0.066498	45.0455
130	201	0.266113	60.4936
160	222	0.099762	80.8513
189	191	0.133148	52.5341
237	188	0.16629	6.9212
204	163	0.166382	41.5071
150	211	0.2995	80.8391
169	133	0.166382	0.765009
167	136	0.099884	4.18116
166	128	0.166382	5.11669
215	176	0.332611	26.5309
249	156	0.099761	0.648758
249	156	0.099853	0.648758
249	156	0.133148	0.648758
281	197	0.166382	21.8119
293	200	0.166321	9.82939
335	169	0.365997	4.41359
247	178	0.332855	7.50015
250	163	0.299225	7.24976
250	163	0.199615	7.24976
308	171	0.16629	31.1714
303	209	0.099884	3.84391
332	248	0.099884	6.42739
329	254	0.099884	1.37389
321	263	0.36615	12.8356
313	266	0.199646	6.66482
292	320	0.23288	10.1009
294	345	0.232971	17.5869
258	373	0.133179	29.8177
243	413	0.133118	2.94671
316	393	0.066497	28.1494
313	403	0.066498	19.9565
277	449	0.133087	48.0153
290	461	0.066619	42.3313
292	497	0.199646	11.5203
229	494	0.266083	15.6737
282	500	0.199677	2.55178
324	423	0.233063	2.91033
243	417	0.166352	1.36415
276	495	0.133118	9.58482
274	495	0.266296	10.931
333	499	0.099884	8.41989
342	503	0.099853	1.43734
293	532	0.06662	31.4707
291	538	0.066376	36.5982
262	555	0.133117	23.1426
256	554	0.099884	18.3477
280	503	0.332733	1.9572
280	503	0.2995	1.9572
338	497	0.066437	6.14372
339	498	0.066497	4.83482
339	498	0.499115	4.83482
342	501	0.099884	2.06542
315	500	0.199493	25.7614
264	535	0.266235	37.0619
312	646	0.166352	32.8914
309	663	0.166504	16.0447
276	610	0.266266	7.50906
241	633	0.099762	48.986
227	674	0.166321	63.1759
248	677	0.06659	54.9711
251	695	0.133087	36.8155
302	685	0.133117	11.106
364	666	0.099548	54.2812
280	611	0.133148	7.07182
280	602	0.099854	1.99013
328	537	0.166381	29.4516
267	535	0.09967	35.7093
280	607	0.099732	3.08933
293	683	0.099701	18.7279
291	648	0.099762	36.9411
358	681	0.166382	46.7781
362	683	0.166382	50.8969
305	705	0.066742	26.8587
294	783	0.099884	12.2459
296	790	0.133149	5.00403
337	840	0.399231	10.1183
301	904	0.099854	9.18512
280	925	0.166382	20.5678
293	903	0.133117	8.32961
264	967	0.099792	10.349
339	846	0.232879	7.9256
341	774	0.066467	49.1142
247	736	0.166351	6.96192
281	708	0.099762	37.0896
338	677	0.132904	26.7964
315	683	0.166474	5.55527
254	636	0.199737	41.5527
285	589	0.199585	15.623
280	604	0.099762	0.440388
284	588	0.133117	16.3351
284	586	0.066467	18.2921
285	585	0.133148	19.4836
334	540	0.100068	28.5904
321	559	0.133117	6.75833
264	557	0.099884	24.3175
242	555	0.133148	9.34486
232	573	0.16629	12.3935
268	586	0.099823	21.8305
325	668	0.133117	17.5204
230	699	0.199646	39.7842
235	693	0.099732	42.5651
318	653	0.23288	26.744
303	672	0.099884	10.7597
313	674	0.066559	5.18077
276	661	0.13324	39.5446
263	618	0.199615	22.398
295	598	0.166504	15.7289
283	581	0.166382	23.0844
245	564	0.06662	4.21479
227	573	0.066498	16.3259
247	511	0.199616	34.5651
313	505	0.166351	27.7433
318	503	0.166352	22.6394
312	426	0.299499	12.4211
341	494	0.166382	8.55779
279	496	0.06662	7.1652
279	496	0.166657	7.1652
325	418	0.266022	3.00822
264	408	0.232879	23.113
249	415	0.099823	6.79184
255	415	0.066497	12.7666
285	359	0.099884	1.02624
285	359	0.099884	1.02624
281	327	0.166382	6.72228
316	273	0.23294	6.3047
309	278	0.465912	6.20477
331	259	0.29953	4.82909
315	214	0.166351	16.271
253	197	0.199616	19.1757
250	193	0.066497	14.183
312	256	0.23288	15.999
309	268	0.132996	3.92984
298	207	0.166351	3.25348
339	170	0.133148	0.485086
318	248	0.133118	13.8315
283	291	0.099762	29.3593
286	358	0.199646	2.32345
286	361	0.133118	1.52154
281	318	0.133209	2.50779
284	331	0.13327	10.8651
288	366	0.166381	6.76839
288	321	0.199859	6.13099
310	273	0.199615	1.16973
310	273	0.199524	1.16973
310	273	0.099853	1.16973
332	261	0.099853	6.98214
327	259	0.365997	5.84613
330	259	0.166413	4.79942
330	259	0.166351	4.79942
307	277	0.099884	5.86515
308	277	0.233001	5.45865
308	277	0.166352	5.45865
308	277	0.099731	5.45865
308	277	0.066529	5.45865
331	253	0.166351	1.37361
307	234	0.133057	28.909
240	191	0.133118	8.82465
240	191	0.133148	8.82465
252	157	0.066498	2.69808
286	184	0.166291	26.3935
333	172	0.099853	6.35713
297	208	0.099854	4.59618
296	206	0.06659	4.99979
314	266	0.266204	7.19838
311	272	0.099884	1.20811
324	257	0.099884	6.94087
325	258	0.099793	6.56
311	274	0.09964	2.46387
330	255	0.066498	0.863436
332	255	0.166351	1.82125
332	255	0.133239	1.82125
309	276	0.199616	4.22943
309	276	0.066497	4.22943
310	277	0.066559	5.1566
332	256	0.13327	2.42676
328	256	0.066498	2.95742
328	256	0.099762	2.95742
328	256	0.299377	2.95742
328	169	0.099884	11.2611
266	203	0.399231	29.8274
251	220	0.133118	10.2605
244	221	0.099884	3.80717
79	151	0.499146	16.4403
37	151	0.133148	24.8894
83	150	0.166382	12.5099
83	150	0.099884	12.5099
96	157	0.133117	5.67527
95	130	0.133118	1.29374
144	131	0.432648	24.8806
91	134	0.099762	4.37897
120	157	0.266052	25.2043
97	138	0.166382	7.83019
97	156	0.133148	4.90318
154	133	0.199615	14.8681
86	147	0.133148	10.392
94	153	0.099762	2.18561
90	134	0.199616	5.10998
92	153	0.332763	3.8109
90	137	0.133056	7.37757
160	134	0.133118	9.02058
160	134	0.233001	9.02058
189	175	0.133148	47.2612
171	137	0.099884	5.21425
130	205	0.399292	63.8174
130	205	0.066559	63.8174
184	219	0.099884	56.7937
113	241	0.166473	91.3515
100	255	0.06662	103.748
143	264	0.099854	107.672
189	160	0.133148	34.2946
248	162	0.233124	6.44158
243	184	0.233001	2.84044
243	184	0.299438	2.84044
299	204	0.099731	2.63332
291	204	0.099884	10.1394
325	261	0.133148	8.64582
339	172	0.36612	1.55341
332	252	0.166381	2.75686
332	251	0.232849	3.60944
338	260	0.099854	9.58605
307	275	0.099854	4.21769
310	275	0.233032	3.15901
286	318	0.399262	4.71608
294	359	0.066589	9.21468
285	378	0.099854	17.9868
243	415	0.266235	1.12784
304	419	0.13324	19.0576
291	475	0.099853	29.0125
292	504	0.166413	10.1988
318	498	0.099884	23.0877
320	504	0.066498	20.6858
343	504	0.132873	2.77418
323	568	0.066406	2.68972
255	567	0.166351	14.4669
275	591	0.23291	14.0372
226	745	0.066619	29.6485
226	745	0.06665	29.6485
250	884	0.133118	28.4429
282	651	0.166382	40.4253
281	498	0.132996	4.63908
282	508	0.066528	5.45083
293	320	0.066528	11.1004
113	177	0.166382	31.0847
30	155	0.133087	23.9155
135	142	0.099884	35.2254
214	161	0.099853	34.1732
219	162	0.099976	29.7229
209	155	0.132996	40.6103
172	138	0.166382	6.55668
203	154	0.099884	40.4888
227	166	0.133148	21.2853
163	199	0.133118	67.0058
153	195	0.06662	64.7206
94	153	0.332916	2.18561
94	153	0.166382	2.18561
99	138	0.099732	8.79993
99	138	0.199615	8.79993
93	156	0.233002	5.24721
90	141	0.066497	10.9629
124	207	0.232666	62.5499
124	207	0.332824	62.5499
89	241	0.099884	89.878
165	135	0.166351	4.73063
165	135	0.133148	4.73063
189	171	0.332734	43.6763
144	204	0.166382	71.625
153	139	0.199585	17.2267
139	123	0.132996	31.2496
201	162	0.13321	43.8034
249	159	0.099884	3.29457
272	192	0.366119	32.0755
241	181	0.133148	1.22856
234	190	0.133117	10.3354
243	221	0.199768	3.01361
272	205	0.133118	29.0011
322	250	0.066711	9.35942
310	274	0.199524	2.1619

## Sheet: P10
Position X	Position Y	Fixation Duration (s)	Distance from climbing Hold (cm)
37	62.67	0.132996	40.7142
1	31.67	0.232879	10.2126
14	120.67	0.365998	14.006
5	56.67	0.099884	34.6334
2	40.67	0.099884	18.7829
19	134.67	0.399353	0.954556
16	136.67	0.066437	4.2705
18	138.67	0.133118	5.06855
23	131.67	0.366027	4.41695
22	136.67	0.432495	4.14603
28	144.67	0.199646	14.1192
39	102.67	0.166381	36.8861
77	58.67	0.166351	41.1302
27	25.67	0.133056	13.1532
1	18.67	0.133057	4.79172
26	104.67	0.166351	29.8606
348	83.67	0.066406	30.3803
113	90.67	0.099761	44.3967
47	131.67	0.133118	27.9878
63	127.67	0.166352	31.1241
87	129.67	0.299499	7.0562
35	53.67	0.099823	31.9673
6	27.67	0.166351	5.85004
28	118.67	0.066406	17.4906
28	112.67	0.099792	22.8586
66	136.67	0.099579	28.5816
90	142.67	0.100037	10.2443
88	136.67	0.132965	8.38484
44	146.67	0.133148	28.0777
94	137.67	0.066589	6.88952
88	144.67	0.199646	9.99806
90	148.67	0.399262	6.06242
158	136.67	0.499115	11.715
216	140.67	0.099731	36.8363
240	154.67	0.133148	9.66496
245	154.67	0.133026	4.73072
242	166.67	0.06662	13.2971
246	170.67	0.066498	12.6611
239	166.67	0.099731	15.2129
286	162.67	0.099854	37.0467
335	164.67	0.166351	7.12978
311	186.67	0.132996	21.5208
314	217.33	0.13324	17.4341
330	242.67	0.266236	11.5494
316	259.67	0.299561	13.664
312	372.33	0.199738	29.8209
247	393.33	0.13324	23.0158
238	399.33	0.266236	17.0636
315	413.33	0.166382	10.5969
329	461.33	0.232971	41.5026
225	456.33	0.166382	44.0043
285	477.67	0.266235	25.0718
282	478.67	0.099945	23.8802
221	454.67	0.099884	44.2588
226	454.67	0.099762	42.0859
272	470.67	0.099762	33.3832
279	644.33	0.199859	40.4139
334	710.67	0.23288	39.0775
336	807	0.099762	37.9451
325	788	0.099732	29.255
348	762	0.099884	61.0758
306	735	0.166351	53.557
304	769	0.266266	27.0067
331	798	0.066528	34.5459
285	766	0.199615	31.2009
296	789	0.133118	5.99827
330	814.67	0.099731	33.188
346	778.67	0.066498	52.0316
322	798.67	0.099884	25.6807
279	800.67	0.066498	18.4881
277	822.67	0.2995	33.9261
294	827.67	0.066529	32.8028
258	872	0.199585	34.842
23	164.67	0.099884	31.1969
127	101.67	0.133118	44.0286
196	90.67	0.132996	49.6595
116	116.67	0.365998	26.1631
90	116.67	0.099731	14.6579
74	123.67	0.099884	21.1965
42	124.67	0.066498	24.635
45	70.67	0.199768	48.9225
-2	26.67	0.23288	7.90205
47	12.67	0.133148	11.9145
40	102.67	0.232941	37.4354
6	122.67	0.099884	17.128
3	174.67	0.099853	43.9972
2	147.67	0.099823	22.0589

[truncated: 8 more sheets: P11, P12, P13, P14, P15, P16, P17, P18]
